# Supplementary material for: Methodology: an optimized, high-yield tomato leaf chloroplast isolation and stroma extraction protocol for proteomics analyses and identification of chloroplast co-localizing proteins
Source: Plant Methods. 2020 Sep 24;16:131. doi: 10.1186/s13007-020-00667-5 (PMC7513546; doi:10.1186/s13007-020-00667-5)
Supplement: Supplementary file 1 — Additional file 1: Table S1. Protocol comparison. [file 13007_2020_667_MOESM1_ESM.xlsx]

## Sheet: Table S1- Protocol comparison
Table S1. Survey of plastid isolation methods
Literature citation	This paper	Van Wijk et al 2007	Hall et al 2011	Tamburino et al 2017 A	Barsan et al 2010	Suzuki et al 2015	Nogueira et al 2013 B	Froehlich et al 2001 C	Fraser et al 1994 D	Kahlau et al 2006	Phillips et al 1985	Hunt et al 1985 E
Species	Tomato	Arabidopsis	Arabidopsis	Tomato	Tomato	Tomato	Tomato	Tomato	Tomato	Tomato	Tomato	Tomato
(cultivar/ecotype)	(UC82b)	(Col 0)		(Crovarese)	(MicroTom)	(MicroTom,	(Ailsa Craig)	(Castlemart)	(Ailsa Craig)	(IPA-6)	(Ailsa Craig)	(Traveler)
						Whitebeauty,
						Black)
Tissue	Leaves	Leaves	Leaves	Leaves	Fruit	Fruit	Fruit	Leaves	Leaves	Leaves	Leaves	Leaves
Purpose	Proteomics	Proteomics	Proteomics	Proteomics	Proteomics	Proteomics	Metabolomics	Import assays	Biochemistry	Chloroplast Genome	Chloroplast Genome	Chloroplast Genome
Plant Age	4-5 wk	4-5 wk	4-8 wk	4-5 wk	mature	mature	mature	8-10 day	mature	6 wk	10-15 wk	mature
Scale	60 g	10 g		30 g	100 g	100 g	----	----	----	50 g	100 g	250 g
Tissue:buffer ratio	01:10:00	01:10:00		01:05:00	00:01:01.500000	01:03:00	----	01:03:00	01:04:00	01:40:00	01:05:00	1:5-1:10
Grinding Buffer Components
Buffer	50 mM HEPES-KOH (pH 8.0)	50 mM HEPES-KOH (pH 8.0)	20 mM Tricine-NaOH (pH 8.4)	20 mM Tricine (pH 8.4)	250 mM HEPES-KOH (pH 7.6)	10 mM HEPES-KOH (pH 7.8)	100 mM Tris-HCl (pH 8.2)	50 mM HEPES-KOH (pH 7.3)	50 mM Tricine (pH 7.9)	50 mM Tris-HCl (pH 8.0)	10 mM MES-HCl (pH 6.1)	50 mM Tris-HCl (pH 8.0)
Osmoticum	330 mM sorbitol	330 mM sorbitol	300 mM sorbitol	450 mM sorbitol	330 mM sorbitol	600 mM sorbitol	330 mM sorbitol	330 mM sorbitol	330 mM sorbitol	350 mM sorbitol	330 mM sorbitol	350 mM sorbitol
Chelator	2 mM EDTA	2 mM EDTA	10 mM EDTA	10 mM EDTA	0.5 mM EDTA	2 mM EDTA	8 mM EDTA	2 mM EDTA	2 mM EDTA	5 mM EDTA	2 mM EDTA	5 mM EDTA
Reducing agentsF	----	----	----	----	5 mM 2-BME	----	1 mM DTT	----	----	15 mM BME	----	15 mM BME
Antioxidants	5 mM sodium ascorbate	5 mM ascorbic acid 5 mM cysteine	4.5 mM sodium ascorbate 5 mM cysteine	----	----	----	5 mM ascorbic acid 5 mM cysteine	“small amount” ascorbic acid and glutathione	----	----	4.13 mM cysteine	----
Cations	1 mM MgCl2 1 mM MnCl2	----	10 mM KCl	----	----	2 mM MgCl2	2 mM MgCl2 10 mM KCl	1 mM MgCl2 1 mM MnCl2	----	----	1 mM MgCl2 1 mM MnCl2 50 mM NaCl	----
Stabilizing agents	0.25% BSA	0.05% BSA	0.25% BSA	0.1% BSA	----	0.2% BSA	1% PVP	1 % BSA	0.1% BSA	0.1% BSA	----	0.1% BSA 1 mM spermine 1 mM spermidine
Additional components	----	----		10 mM NaHCO3	----	1 mM Na4P2O7	1 mM PMSF	----	----	----	0.5 mM KH2PO4 0.4 mg/ml EtBr G	----
Gradients for chloroplast isolation	Percoll-Ficoll-PEG	Percoll-Ficoll-PEG	Not used	Preformed Continuous Percoll gradient	Discontinuous Sucrose gradients	Nycodenz step gradient	Discontinuous Sucrose gradients	Preformed Percoll gradient (50%)	40% Percoll	Sucrose Step gradients	Sucrose continuous gradients	Sucrose Step gradients
	step gradients (40%, 80%)	step gradients (40%, 85%)			(0.5, 0.9, 1.45 M)	(10, 15, 20, 25%)	(15, 30, 40, 50%)			(37%, 60%)	(20% to 70%)	(30%, 60%)
A This method was based on [45].
B Noguera et al (2013) present several methods for chromoplast isolation [76]. Only one is shown here.
C This method was based on [83].
D This paper also reported isolation of chromoplasts from immature green, mature green, breaker, firm red and over-ripe fruit.
E This method was based on [74].
F BME (b-mercaptoethanol)
G Ethidium bromide (EtBr) was added to prevent plastid DNA degradation.
