# Supplementary material for: Methodology: an optimized, high-yield tomato leaf chloroplast isolation and stroma extraction protocol for proteomics analyses and identification of chloroplast co-localizing proteins
Source: Plant Methods. 2020 Sep 24;16:131. doi: 10.1186/s13007-020-00667-5 (PMC7513546; doi:10.1186/s13007-020-00667-5)
Supplement: Supplementary file 2 — Additional file 2: Table S2. Chloroplast Isolation Interactive Worksheet. [file 13007_2020_667_MOESM2_ESM.xlsx]

## Sheet: Chloroplast Isolation Sheet
Chloroplast Isolation Interactive Worksheet (Bhattacharya et al, 2020) This protocol is scaled for three 60-g chloroplast preps.
Day	Activity	check box	Action	Technical detail	Approx Time
1 week in advance	Make stock solutions		1 M HEPES-KOH (pH 8) (100 mL)	Sterile filter	2-2.5 hr
			0.5 M ETDA (pH 8) (100 mL)	Autoclave
			1 M MgCl2 (100 mL)	Autoclave
			1 M MnCl2 (100 mL)	Autoclave
			Percoll-PEG-Ficoll (PPF) Stock (100 mL)	Autoclave. Adjust volume to 100 mL
			10X- Percoll Gradient Buffer for Percoll Gradients (20 mL)
			Sterile water (3-4 L)
26 hr prior to prep	Transfer plants		Transfer plants to a dark environment
1 day prior to prep	Chill equipment		Chill rotors, adaptors and centrifuge tubes	Store at 4oC
4 hr prior to prep	Make 1X GB		1 X Grinding Buffer (2 L)	Store 10 mL at 4oC. Transfer remainder to -20oC to make ice slush.	4 hr
3-4 hr prior to prep	Make 1X HS buffer		1 X HEPES-Sorbitol buffer (500 mL)	Store at 4oC	15 min
1-2 hr prior to prep	Nitex		Soak Nitex in 1 L sterile water	Store at 4oC
30 min prior to prep	Make Percoll gradients		Prepare 40% Percoll step (64 mL)	Use 10X GB and PPF stock	30 min
			Prepare 80% Percoll step (34 mL)	Use 10X GB and PPF stock
			Layer step gradients	5 mL 80% Percoll; 10 mL 40% percoll
			Store at 4oC until use.
Initiate chloroplast isolation protocol	Leaf excision and processing		Devein leaves and chop into 2 x 2 cm pieces.		2 hr
			For one 60-g leaf prep, prepare four 15-g packets	Store in 15 g in aluminum foil packets at 4oC until homogenization
	Tissue Grinding		Homogenize 7.5 g leaves in 100 mL 1 X GB.	250-mL blender cup, 2 sec homogenization	45 min
			Add 7.5 g leaves to cup + 50 mL 1 X GB	Stir. 2 sec homogenization
			Pour homogenate through Nitex	Passive filtration
			Repeat with remaining three 15-g leaf packets.
			Combine homogenates for a single treatment.
			Rinse cup and repeat for other leaf treatments.
	Collect chloroplast pellet		Squeeze Nitex to recover residual homogenate.		15 min
			Transfer 20 mL to 50-mL tube for Chl and protein measurements.	Set aside
			Transfer 200 mL homogenate to a centrifuge bottles.
			Pellet chloroplasts	High Speed Centrifuge: JS5.3 rotor: 3800 g, 4 min, 4oC
			Decant supernatant into labeled beaker (1 per prep).
			Pour remaining homogenate into its corresponding centrifuge bottle.
			Pellet chloroplasts	High Speed Centrifuge: JS5.3 rotor: 3800 g, 4 min, 4oC
			Decant supernatant.
	Collect intact chloroplasts		Resuspend chloroplast pellets in 1.5-2 mL 1X GB	Use paintbrush	35 min
			Add 0.5-1.0 mL 1X GB and mix well.
			Layer 1-1.5 mL of chloroplast suspension on a Percoll gradient. Repeat with remaining samples.	2 gradients per prep
			Centrifuge Percoll gradients	High Speed Centrifuge: JS5.3 rotor: 4200 g, 5 min, 4oC
			Remove top layer and 40% Percoll.
			Collect the intact chloroplast band at the 40%-80% Percoll interface.
			Transfer chloroplasts to a 30-mL tube.
			Add 10-20 volumes of 1 X HS buffer (~ 20 mL) to chloroplasts
			Parafilm and mix by inversion. Remove parafilm.
			Collect the intact chloroplasts by centrifugation	High Speed Centrifuge: JS5.3 rotor: 2400 g, 2 min, 4oC
			Remove supernatant to waste beaker.
			Resuspend chloroplast pellets in 750 µL 1X HS buffer
			Transfer chloroplasts to a 2-mL microfuge tube.	Combine chloroplasts from the two Percoll gradients (a single treatment) into 1 tube.
			Adjust volume to 2 mL with 1X HS buffer
			Store chloroplasts at -20oC until use.

## Sheet: Chloroplast Lysis Check Sheet
Chloroplast Isolation Interactive Worksheet (Bhattacharya et al, 2020) This protocol is scaled for three stromal preps.
Day	Activity	check box	Action	Technical detail	Approx Time
1 week prior to prep	Prepare stock solutions		500 mM KEPES-KOH, pH 8 (100 mL)	Sterile filter and store
			250 mM MgCl2 (100 mL)	Autoclave and store
			Sterile water (100 mL)
1 day prior to prep	Chill equipment		Chill rotors, adaptors and centrifuge tubes	Store at 4oC
1 hr prior to lysis	Prepare Amicon filtration unit		Collect one Amicon Ultra 3K-filtration unit per chloroplast prep		60 min
			Add 2 mL water to each filtration unit
			Centrifuge unit	High-speed: JS5.3 rotor: 3800 g, 20-25 min, 4oC
			Store unit with 300 ul water in reservoir	On ice
1 hr prior to lysis	Thaw chloroplasts		Thaw chloroplasts on ice without agitation		60 min
15 min prior to lysis	Thaw protease inhibitor cocktail		Thaw protease cocktail at RT.		15 min
Immedately prior to use	Prepare Lysis buffer		Prepare chloroplast lysis buffer (5 mL)	Store on ice until use.	10 min
Lysis protocol	Transfer chloroplasts to lysis buffer		Pellet thawed chloroplasts	Microfuge: 1200 g, 5 min, 4oC	5-10 min
			Discard supernatant		5 min/prep
			Resuspend pellet in 1 mL lysis buffer
			Vortex at RT
			Incubate chloroplasts on ice		60 min
	Mechanically disrupt chloroplasts		Transfer chloroplasts to Tenbroeck tissue grinder		5 min/prep
			Break chloroplasts open with three strokes of the grinder.
			Transfer chloroplasts to 2-mL Axygen microfuge tube
	Remove chloroplast membranes		Pellet chloroplast membranes	Microfuge: 10,000 g, 20 min, 4oC.	20 min
			Transfer supernatant to 3.5-mL polycarbonate tubes	Ultracentrifuge: TLA-100.3 rotor: 300,000g, 20 min, 4oC	20 min
	Prepare Amicon filtration unit		Remove liquid in reservoir and residual water in unit's chamber. Reassemble.		2 min
	Isolate proteins > 3KDa		Transfer 850-900 µL of stroma from ultra centrifuge tube to filter unit chamber		2 min/prep
			Separate > 3-kDa proteins and peptides from stromal proteins by centrifugation.	High-speed Centrifuge: JS5.3 rotor: 4000 g, 50 min, 4oC.	50 min
			Invert the filtration unit and centrifuge to recover 250 µL stromal protein extract	High-speed Centrifuge: JS5.3 rotor: 1000 g, 2 min, 4oC.	5 min
	Remove sample for protein quantification		Remove 2 µL for protein quantification	Freeze or perform Bradford Assay
	Store samples		Transfer stroma to 1.5 ml tube for storage.	Store -20oC until use.
