# Supplementary material for: Methodology: an optimized, high-yield tomato leaf chloroplast isolation and stroma extraction protocol for proteomics analyses and identification of chloroplast co-localizing proteins
Source: Plant Methods. 2020 Sep 24;16:131. doi: 10.1186/s13007-020-00667-5 (PMC7513546; doi:10.1186/s13007-020-00667-5)
Supplement: Supplementary file 3 — Additional file 3: Table S3. Proteins detected based on one unique peptide. [file 13007_2020_667_MOESM3_ESM.xlsx]

## Sheet: Table S3-One peptide match
Table S3. Proteins detected based on one unique peptide.
Tomato Gene	DescriptionA	Arabidopsis homologB	Proteomics data				Curated locationC	Predicted locations of tomato proteins using protein-targeting algorithms							Arabidopsis homolog location (empirical or predicted)G
			Number of detected peptides	Number of Unique Peptides	Peptide spectral matches (PSMs)	Times detected (out of 8 samples)		TargetPD	TargetP Reliability Class	ChloroPE (transit peptide predicted)	PredotarE	WoLF PSORTF	Yloc locationF	YLoc % confidence	PPDB	SUBA4
Solyc03g019780.2.1	40S ribosomal protein SA	At1g72370	1	1	9	6	Cytosol	-	2	-	-	C	C	100	-	-
Solyc04g025120.1.1	Arsenite translocating ATPase-like protein	-	1	1	8	6	Cytosol	-	3	-	-	Cp	C	88.6	-	-
Solyc02g070500.1.1	Susceptibility homeodomain transcription factor [DUF 538]A	At5g46230	1	1	5	5	Cytosol	-	2	-	-	C	C	93.1	-	-
Solyc07g065880.2.1	Kinesin	At3g44730	1	1	5	5	Cytosol	Cp	5	Y	-	Cp	C	99.8	-	-
Solyc01g101060.2.1	S-adenosylmethionine synthase	At1g02500	1	1	6	4	Cytosol	-	2	-	-	Cy	C	91.1	not plastid	-
Solyc04g009960.2.1	L-allo-threonine aldolase	At1g08630	1	1	4	4	Cytosol	-	5	-	-	C	C	93.6	-	-
Solyc08g076190.2.1	ATR-interacting protein ATRIP SUV2-likeA	At5g45610	1	1	4	4	Cytosol	-	3	-	-	N	C	85.5	-	-
Solyc03g032160.2.1	Ubiquitin carboxyl-terminal hydrolase family 1 protein I (UCH37 type)	At2g17200	1	1	3	3	Cytosol	-	5	Y	-	N	C	99.9	-	-
Solyc04g082780.2.1	Cinnamoyl CoA reductase-like 1-binding domain	At2g33590	1	1	3	3	Cytosol	-	5	-		C	C	59.2	-	-
Solyc08g029110.2.1	DUF52 domain-containing protein	At2g25280	1	1	3	3	Cytosol	-	1	-	-	N	C	91.0	-	-
Solyc08g075390.2.1	Isopentenyl-diphosphate delta-isomerase family protein	At1g79690	1	1	3	3	Cytosol	-	2	-	-	C	C	93.8	-	-
Solyc08g079170.2.1	Stress-induced protein (sti1)-like protein	At1g62740	1	1	3	3	Cytosol	-	3	-	-	P	C	92.1	C	-
Solyc09g011580.2.1	Glutathione S-transferase-like protein I	At2g29420	1	1	3	3	Cytosol	-	3	-	-	C	C	99.9	C	-
Solyc09g018730.2.1	Ubiquitin carboxyl-terminal hydrolase family 1 protein I (UCH37 type)	At1g65650	1	1	3	3	Cytosol	-	4	-	-	C	C	88.8	N, C	-
Solyc09g059170.1.1	Anthocyanidin 3-O-glucosyltransferase	At5g54010	1	1	3	3	Cytosol	-	2	-	-	C	C	65.3	-	-
Solyc10g006330.2.1	Plastid Movement Impaired 1-like protein	At1g42550	1	1	3	3	Cytosol	-	5	-	-	C	C	79.1	-	-
Solyc11g008870.1.1	Methylenetetrahydrofolate reductase	At2g44160	1	1	3	3	Cytosol	-	2	-	-	C	C	95.9	not plastid	-
Solyc01g109540.2.1	Coatomer subunit gamma	At4g34450	1	1	3	3	Cytosol	-	2	-	-	C	C	88.2	-	-
Solyc01g096580.2.1	30S ribosomal protein S10	At5g62300	1	1	2	2	Cytosol	-	2	-	-	C	C	88.1	-	-
Solyc02g079060.2.1	Eukaryotic translation initiation factor 3, subunit J	At1g66070	1	1	2	2	Cytosol	-	2	-	-	M	C	92.5	-	-
Solyc02g087930.2.1	60S ribosomal protein L34	At1g26880	1	1	2	2	Cytosol	M	2	-	possibly M	C	C	93.8	-	-
Solyc03g026350.2.1	WD-40 repeat family protein	At4g25440	1	1	2	2	Cytosol	-	3	-	-	N	C	83.9	-	-
Solyc03g111340.2.1	Ubiquitin-like modifier-activating enzyme 5 (MoeB)	At1g05350	1	1	3	2	Cytosol	-	3	-	-	C	C	70	-	-
Solyc04g010240.2.1	60S ribosomal protein L35 (Ribosomal protein L29)	At5g02610	1	1	2	2	Cytosol	-	3	-	possibly M	C	C	99.8	C	-
Solyc04g015100.2.1	Acetyl-CoA C-acetyltransferase protein	At5g47720	1	1	2	2	Cytosol	-	3	-	-	Cp	P	98	C	-
Solyc04g015830.2.1	Actin-binding protein gelsolin	At2g41740	1	1	3	2	Cytosol	-	3	-	-	N	C	100	Cy	-
Solyc05g009600.2.1	Phosphatase 2A regulatory A subunit	At3g25800	1	1	2	2	Cytosol	-	3	-	-	Cp	C	100	-	-
Solyc05g053310.2.1	Stress-responsive A-B barrel domain family protein	At3g17210	1	1	2	2	Cytosol	-	2	-	-	C	C	97.8	not Cp	-
Solyc06g005160.2.1	Ascorbate peroxidase	At1g07890	1	1	3	2	Cytosol	-	2	-	-	M	C	100	-	-
Solyc06g005910.2.1	Tubulin beta chain	At5g23860	1	1	2	2	Cytosol	-	3	-	-	C	C	100	-	-
Solyc06g007310.2.1	Deoxyribonuclease TatD Mg-dependent	At3g52390	1	1	3	2	Cytosol	-	3	-	-	C	C	98.1773	-	-
Solyc06g009050.2.1	Universal stress protein	At2g47710	1	1	4	2	Cytosol	-	1	-	-	C	C	97.9	not Cp	-
Solyc06g073300.1.1	60S ribosomal protein L27	At4g15000	1	1	3	2	Cytosol	M	4	-	M	C	M	96.1	C	-
Solyc06g084440.2.1	Nuclear protein localization 4	At2g47970	1	1	2	2	Cytosol	-	5	-	-	C	C	86.2	-	-
Solyc07g005390.2.1	Aldehyde dehydrogenase	At2g24270	1	1	2	2	Cytosol	-	2	-	-	C	C	93.9	-	-
Solyc07g006540.2.1	SMAX1, Supressor of MAX2 1*	At5g57710	1	1	2	2	Cytosol	Cp	5	-	-	N	C	75.9461	-	-
Solyc07g056150.2.1	Ras-related protein Rab-2-A	At4g17170	1	1	2	2	Cytosol	-	4	-	-	C	C	84.89	-	-
Solyc08g077710.2.1	60S ribosomal protein L37a	At3g60245	1	1	3	2	Cytosol	M	5	-	-	Cp	C	100	C	-
Solyc09g092080.2.1	50S ribosomal protein L7Ae	At4g22380	1	1	2	2	Cytosol	-	2	-	-	Cp	C	90.9	C	-
Solyc10g048030.1.1	Major latex-like protein	-	1	1	2	2	Cytosol	-	3	-	possibly M	C	C	92.5	-	-
Solyc10g078620.1.1	Ribosomal protein S5	At2g37270	1	1	2	2	Cytosol	-	2	-	-	C	C	100	-	-
Solyc10g078630.1.1	40S ribosomal protein S28	-	1	1	2	2	Cytosol	-	4	-	-	C	C	98.4	-	-
Solyc11g011380.1.1	Glutamine synthetase	At5g37600	1	1	2	2	Cytosol	-	2	-	-	C	C	88.5	C	-
Solyc11g020630.1.1	Acyltransferase 2	-	1	1	3	2	Cytosol	M	5	-	-	C	C	82.4	-	-
Solyc11g064750.1.1	Pentatricopeptide repeat-containing protein	At2g42920	1	1	2	2	Cytosol	-	3	-	-	N	C	93.4633	-	-
Solyc11g068540.1.1	N-carbamoylputrescine amidase	At2g27450	1	1	4	2	Cytosol	S	5	-	-	C	C	84.4	-	-
Solyc11g069000.1.1	T-complex protein 1, subunit beta	At5g20890	1	1	2	2	Cytosol	-	2	-	-	Cp	C	100	not Cp	-
Solyc12g019460.1.1	Mitogen-activated protein kinase 1	At2g43790	1	1	5	2	Cytosol	-	3	-	-	N	C	89	-	-
Solyc12g042650.1.1	40S ribosomal protein S12	At2g32060	1	1	2	2	Cytosol	-	2	-	-	C	C	99.9	C	-
Solyc12g096300.1.1	40S ribosomal protein S6	At5g10360	1	1	2	2	Cytosol	-	1	-	-	N	C	98.5	-	-
Solyc01g102410.2.1	Glutaminyl-tRNA synthetase	At5g26710	1	1	2	1	Cytosol	S	5	-	Cp	C	C	94.8	-	-
Solyc02g069850.2.1	40S ribosomal protein S25-1	At2g21580	1	1	2	1	Cytosol	-	3	-	-	N	N	94.8	C	-
Solyc04g005350.2.1	Peptidyl-prolyl cis-trans isomerase E (similar to ATPase E1)	At1g13690	1	1	2	1	Cytosol	-	5	-	-	EX	C	89.9	-	-
Solyc04g077850.2.1	U-box domain-containing protein 4	At3g01400	1	1	2	1	Cytosol	Cp	5	Y	-	C	C	100	-	-
Solyc05g051000.2.1	40S ribosomal protein S13	At4g00100	1	1	2	1	Cytosol	M	3	-	-	N	C	84.4	-	-
Solyc06g008620.1.1	Protein tolB	At4g01870	1	1	2	1	Cytosol	-	3	Y	-	N	C	64	-	-
Solyc07g066030.2.1	Proteasome activator subunit 4-like	At3g13330	1	1	5	1	Cytosol	-	2	-	-	PM	C	89.39	C	-
Solyc09g091740.2.1	60S ribosomal protein L13a-like protein	At3g07110	1	1	2	1	Cytosol	Cp	5	-	-	C	C	99.4	-	-
Solyc10g052660.1.1	40S ribosomal protein S25-1	At4g34555	1	1	2	1	Cytosol	-	3	Y	-	N	M	66.6	C	-
Solyc01g103480.2.1	Coatomer subunit delta	At5g05010	1	1	3	2	Cytosol & Plasma membrane	M	5	-	possibly M	Cp	C	99.4394	PM	-
Solyc08g080630.2.1	Chymotrypsin inhibitor-2	-	1	1	17	7	Endomembrane	S	1	-	ER	C	EX	99.9	-	-
Solyc07g041720.1.1	Oxalate oxidase-like germin 171	At5g20630	1	1	7	6	Endomembrane	S	2	-	ER	EX	EX	100	EX	EX
Solyc09g084490.2.1	Proteinase inhibitor I	-	1	1	7	6	Endomembrane	S	1	-	ER	EX	EX	100	-	-
Solyc01g106620.2.1	Pathogenesis-related protein 1a	At2g14580	1	1	4	4	Endomembrane	S	1	-	ER	Cp	EX	77.3	-	-
Solyc07g065120.2.1	Glycerophosphoryl diester phosphodiesterase family protein	At5g55480	1	1	4	4	Endomembrane	S	3	-	ER	Cp	V	49.5	PM	-
Solyc02g082930.2.1	Endochitinase	At3g12500	1	1	3	3	Endomembrane	S	2	-	ER	EX	EX	99.8	-	-
Solyc03g007920.2.1	Glutamine cyclotransferase-like	At4g25720	1	1	6	3	Endomembrane	S	1	-	ER	ER	G	72.9	-	-
Solyc10g045640.1.1	Transmembrane emp24 domain-containing protein 10	At1g09580	1	1	3	3	Endomembrane	S	2	-	ER	Cp	EX	47.1	-	-
Solyc01g008100.2.1	Transferase transferring glycosyl groups	At4g14100	1	1	2	2	Endomembrane	S	2	-	ER	V	V	49.8	-	-
Solyc01g107820.2.1	UDP-glucosyltransferase family 1 protein	At4g34131	1	1	2	2	Endomembrane	-	5	-	ER	Cp	G	91.2	-	-
Solyc02g089150.2.1	MAP protein kinase-like protein	At1g13680	1	1	2	2	Endomembrane	S	1	-	ER	Cp	V	92.7	-	-
Solyc03g113030.2.1	Aldose 1-epimerase-like protein	At3g47800	1	1	2	2	Endomembrane	S	1	-	ER	Cp	G	90.3	-	-
Solyc03g123630.2.1	Pectinesterase	At3g14310	1	1	3	2	Endomembrane	-	4	-	-	C	G	91.5	not Cp	-
Solyc05g007800.2.1	Negatively light-regulated protein (Lg106-like)	-	1	1	2	2	Endomembrane	S	5	Y	-	N	G	91.9	-	-
Solyc06g005770.1.1	Non-specific lipid-transfer protein	-	1	1	2	2	Endomembrane	S	1	-	ER	Cp	EX	100	-	-
Solyc06g062580.2.1	Beta-galactosidase	At3g13750	1	1	2	2	Endomembrane	S	4	-	ER	Cp	G	99.9	-	-
Solyc07g005940.2.1	Vacuolar ATPase subunit H protein	At3g42050	1	1	2	2	Endomembrane	-	2	-	-	C	C	94.9	-	-
Solyc07g065090.1.1	Polygalacturose inhibitor protein	At5g06860	1	1	2	2	Endomembrane	S	2	-	ER	Cp	EX	95	-	-
Solyc08g080640.1.1	Osmotin-like protein	At4g11650	1	1	2	2	Endomembrane	S	1	-	ER	Cp	EX	99.5	-	-
Solyc09g006010.2.1	Pathogenesis related protein PR-1	At2g14610	1	1	2	2	Endomembrane	S	1	-	ER	N	EX	100	-	-
Solyc09g025240.2.1	Class E vacuolar protein-sorting machinery protein hse1	At1g06210	1	1	3	2	Endomembrane	-	4	-	-	N	N	92.4595	-	-
Solyc10g008190.2.1	OB-fold nucleic acid binding domain containing protein	At2g33845	1	1	4	2	Endomembrane	Cp	4	Y	possibly Cp	C	C	63.3	-	-
Solyc01g080510.2.1	Uncharacterized protein (At4g15545, possible NAI2-interacting protein 1, NAIP1)	At4g15545	1	1	2	2	Endomembrane	-	2	-	-	N	N	78.6495	-	-
Solyc04g049330.2.1	V-type proton ATPase subunit G 1-ATPase G subunit	At3g01390	1	1	2	1	Endomembrane	-	5	-	-	C	C	67.2	V	-
Solyc09g089530.2.1	Proteinase inhibitor I	-	1	1	2	1	Endomembrane	S	1	-	ER	C	EX	100	-	-
Solyc03g097800.2.1	V-type proton ATPase subunit C	At1g12840	1	1	3	3	Endomembrane & Cytosol	S	3	-	-	Cp	C	95.0	V	G, V
Solyc09g010460.2.1	Eukaryotic translation initiation factor 3 subunit A	At4g11420	1	1	3	3	Endomembrane & Cytosol	S	1	Y	possibly Cp	C	C	99.8	not plastid	-
Solyc07g054900.2.1	Alpha-hydroxynitrile lyase [methylketone synthase Id]A	At2g23610	1	1	8	5	Endomembrane or Mitochondria	S	3	-	-	Cp	M	75.8	-	-
Solyc12g042920.1.1	Cytochrome c1	At5g40810	1	1	11	7	Mitochondria	M	5	-	possibly M	C	M	100	M	-
Solyc06g048430.2.1	ATP synthase epsilon chain	At5g47030	1	1	5	5	Mitochondria	-	5	-	possibly Cp	Cp	Cp	52.7	M	-
Solyc06g063220.2.1	ATP synthase subunit epsilon mitochondrial	At1g51650	1	1	16	5	Mitochondria	M	5	-	possibly Cp	Cp	C	62.7	M	-
Solyc01g081470.2.1	Ubiquinone/mequinone biosynthesis methyltransferase ubiE	At5g57300	1	1	5	4	Mitochondria	M	1	Y	M	N	M	97.4	M	-
Solyc01g096430.2.1	Predicted NADPH-dependent FMN reductase	At3g27890	1	1	3	3	Mitochondria	-	5	-	-	Cp	M	77.3	not Cp	-
Solyc02g084660.2.1	Glutaredoxin I	At1g77370	1	1	3	3	Mitochondria	M	4	Y	-	Cp	M	79.0	-	-
Solyc03g082600.2.1	Cytochrome b5	At5g53560	1	1	3	3	Mitochondria	M	3	-	possibly M	M	M	100	PM	ER
Solyc06g060060.2.1	DNA kinase	At1g21640	1	1	3	3	Mitochondria	M	3	-	M	Cp	M	75.8	-	-
Solyc10g081180.1.1	Glycine-rich RNA-binding protein	At4g13850	1	1	3	3	Mitochondria	-	3	-	-	N	Cp	83.3	M	-
Solyc12g043010.1.1	Unknown Protein	-	1	1	3	3	Mitochondria	M	1	Y	M	N	M	92.7	-	-
Solyc01g066520.2.1	Dihydrolipoyllysine-residue acetyltransferase component of the pyruvate dehydrogenase complex	At3g06850	1	1	2	2	Mitochondria	M	3	Y	M	Cp	M	100	M	-
Solyc01g091130.2.1	Nitroreductase	At1g02020	1	1	2	2	Mitochondria	M	2	-	M	Cp	M	95.4	-	-
Solyc02g093680.2.1	Succinate dehydrogenase iron-sulfur protein	At5g40650	1	1	2	2	Mitochondria	M	2	-	M	M	M	100	M	-
Solyc03g120480.2.1	Activating signal cointegrator 1 complex, subunit 1	At3g16230	1	1	2	2	Mitochondria	M	3	Y	possibly M	Cp	M	87.1	-	-
Solyc04g076800.2.1	Pentatricopeptide repeat-containing protein	At4g13650	1	1	2	2	Mitochondria	-	5	-	possibly Cp	C	C	99.1	-	-
Solyc05g054640.2.1	2-oxoglutarate dehydrogenase E1 component	At5g65750	1	1	2	2	Mitochondria	M	3	Y	M	M	M	100	not Cp	-
Solyc07g006160.2.1	AFG1-family ATPase	At4g28070	1	1	2	2	Mitochondria	M	2	-	possibly M	Cp	M	55.8	-	-
Solyc07g006790.2.1	Dihydrolipoyllysine-residue acetyltransferase component of pyruvate dehydrogenase complex	At3g13930	1	1	2	2	Mitochondria	-	5	-	-	Cp	M	100	M	Cp
Solyc08g028930.1.1	DNA-directed RNA polymerase, subunit beta''	-	1	1	2	2	Mitochondria	M	4	-	-	N	M	32.4321	-	-
Solyc09g010070.1.1	Pentatricopeptide repeat-containing protein	At4g33990	1	1	2	2	Mitochondria	S	5	-	possibly M	C	M	79.1	-	-
Solyc11g039830.1.1	Glycyl-tRNA synthetase	At1g29880	1	1	2	2	Mitochondria	M	1	-	M	Cp	M	100	M	-
Solyc01g108030.2.1	Methylcrotonoyl-CoA carboxylase, beta subunit	At4g34030	1	1	2	1	Mitochondria	M	1	-	M	M	M	98.7	M	-
Solyc02g065510.1.1	Pentatricopeptide repeat-containing protein	At5g66631	1	1	2	1	Mitochondria	M	2	-	M	Cp	C	96.2	-	-
Solyc03g113990.2.1	Uncharacterized conserved protein (Putative thiol-disulphide oxidoreductase DCC)	At5g50100	1	1	2	1	Mitochondria	M	5	Y	M	Cp	M	58.9	-	-
Solyc06g067940.2.1	Cytochrome c oxidase, subunit Vb	At1g80230	1	1	2	1	Mitochondria	M	5	Y	M	Cp	M	100	M	-
Solyc05g014980.2.1	Adenylate kinase	At5g63400	1	1	2	2	Mitochondria & Endomembrane	-	5	-	-	C	C	100	not Cp	-
Solyc02g083610.2.1	BZIP transcription factor	At3g51290	1	1	10	6	Nucleus	M	5	-	possibly Cp	N	N	74.7	-	-
Solyc06g060120.2.1	SWI_SNF complex subunit SMARCC1	At1g21700	1	1	7	6	Nucleus	-	2	-	-	Cp	N	100	-	-
Solyc09g092130.2.1	Sucrose phosphate synthase	At1g04920	1	1	8	6	Nucleus	-	3	-	-	N	N	73.6	-	-
Solyc12g014060.1.1	RNA exonuclease 4	At3g15080	1	1	6	6	Nucleus	M	5	Y	-	N	N	100	-	-
Solyc04g054150.1.1	Nuclear transcription factor Y subunit B-3	At4g14540	1	1	5	5	Nucleus	Cp	5	-	-	N	N	100	-	-
Solyc01g095650.2.1	Histone H3	At1g01370	1	1	5	4	Nucleus	Cp	4	Y	-	N	N	99.9	-	-
Solyc08g081080.2.1	Uncharacterized protein with a DUF 3531 domainA	At5g08400	1	1	4	4	Nucleus	-	4	-	-	C	N	69.4	-	-
Solyc12g006120.1.1	Nuclear transcription factor Y subunit B-3	At4g14540	1	1	4	4	Nucleus	-	3	-	-	N	N	100.	-	-
Solyc02g076960.2.1	UPF0052 domain protein (2-phospho-L-lactate transferase)	At2g34090	1	1	3	3	Nucleus	-	2	-	-	N	N	63.0453	-	-
Solyc09g083380.2.1	Histone H1	-	1	1	6	3	Nucleus	Cp	5	-	-	C	N	87.8	-	-
Solyc11g066840.1.1	Histone deacetylase-like protein	At3g44750	1	1	10	3	Nucleus	-	4	-	-	N	N	87.3	-	-
Solyc01g008970.2.1	Heterogeneous nuclear ribonucleoprotein A3-like protein 2	At3g56860	1	1	2	2	Nucleus	-	4	-	-	N	N	100	-	-
Solyc01g010440.2.1	Unknown Protein (AHRD V1)	At1g27090	1	1	2	2	Nucleus	Cp	5	-	-	N	N	97	N & C	-
Solyc01g049680.2.1	Transcriptional activator protein (Purin-rich alpha)*	At2g32080	1	1	2	2	Nucleus	Cp	5	-	-	C	N	99.0008	not Cp	-
Solyc01g097010.2.1	Nucleic acid binding protein (Alba)	At3g04610	1	1	3	2	Nucleus	-	4	-	-	N	N	87.0379	N	-
Solyc01g099740.2.1	Small nuclear ribonucleoprotein (Sm-like protein 4)	At5g27720	1	1	2	2	Nucleus	-	3	-	-	EX	C	58.1993	-	-
Solyc01g100030.2.1	Deoxyuridine 5'-triphosphate nucleotidohydrolase	At3g46940	1	1	2	2	Nucleus	-	3	-	-	N	N	62.6958	-	-
Solyc02g071320.2.1	Unknown Protein (AHRD V1)	-	1	1	2	2	Nucleus	Cp	5	-	-	N	N	99.5736	-	-
Solyc02g088260.2.1	Uncharacterized protein similar to At5g39570 (PLD-regulated protein1)	At5g39570	1	1	2	2	Nucleus	-	2	-	-	N	N	99.7298	-	-
Solyc03g032070.2.1	Holliday junction ATP-dependent DNA helicase ruvB	At5g67630	1	1	2	2	Nucleus	-	3	-	-	Cy	N	61.0579	-	-
Solyc03g116680.2.1	Methyl binding domain protein (Methyl-CpG DNA binding)	At3g15790	1	1	2	2	Nucleus	-	2	-	-	C	N	96.1469	-	-
Solyc04g076700.2.1	MADS-box transcription factor 23 protein*	At3g57230	1	1	2	2	Nucleus	M	4	-	-	N	N	100	-	-
Solyc06g054560.2.1	Chromodomain-helicase-D-binding protein 2 (SNF2-related)	At3g06400	1	1	2	2	Nucleus	-	3	-	-	C	N	100	-	-
Solyc06g084020.2.1	Histone H1	-	1	1	4	2	Nucleus	-	2	-	-	N	C	85.3695	-	-
Solyc07g008720.2.1	Nascent polypeptide-associated complex, subunit beta	At1g73230	1	1	3	2	Nucleus	-	3	-	-	C	N	99.8141	not Cp	-
Solyc08g067090.2.1	Peptidyl-prolyl cis-trans isomerase (cyclophilin-type)	At4g32420	1	1	2	2	Nucleus	-	2	-	-	N	C	99.6715	N	-
Solyc11g011160.1.1	HMG-Y-related protein A	At1g15580	1	1	2	2	Nucleus	-	2	-	-	N	N	73.3559	-	-
Solyc02g085160.1.1	Zinc finger-homeodomain protein 1	At2g18350	1	1	2	1	Nucleus	-	4	Y	-	N	N	94.2449	-	-
Solyc05g032850.2.1	YTH domain family 2 (YT521-B-like protein)	At3g13060	1	1	2	1	Nucleus	-	4	-	-	N	N	92.7618	-	-
Solyc09g031790.2.1	Structure-specific endonuclease subunit slx1	At2g30350	1	1	2	1	Nucleus	-	2	-	-	N	N	85.5277	-	-
Solyc11g021200.1.1	Unknown Protein partial Ribosomal protein L32p	-	1	1	3	1	Nucleus	M	5	-	-	N	N	56.9	-	-
Solyc01g010750.2.1	Stress-responsive protein (Ricin B-related lectin; Euonymous lectin S3)*	At2g39050	1	1	2	2	Nucleus & Cytosol	-	3	-	-	C	N	96.3935	-	-
Solyc01g104840.2.1	RNA-binding protein RZ-1	At3g26420	1	1	2	2	Nucleus & Cytosol	-	2	-	-	Cp	C	75.4036	-	-
Solyc02g062240.2.1	Small nuclear ribonucleoprotein Sm D3	At1g20580	1	1	3	2	Nucleus & Cytosol	-	2	-	-	C	C	81.9266	-	-
Solyc03g007670.2.1	SGT1	At4g11260	1	1	2	2	Nucleus & Cytosol	-	2	-	-	C	C	88.1693	N & C	-
Solyc09g010830.2.1	Ubiquitin ligase E3 (PRT6)	At5g02310	1	1	2	2	Nucleus & Cytosol	-	2	-	-	N	C	81.2934	-	-
Solyc10g081370.1.1	Small nuclear ribonucleoprotein F (RUXF)	At4g30220	1	1	2	2	Nucleus & Cytosol	-	2	-	-	Cp	EX	66.9517	-	-
Solyc04g080700.2.1	Bifunctional nuclease 2 (Bifunctional nuclease in basal defense response1)*	At1g75380	1	1	2	2	Nucleus*	-	2	-	-	Cp	G	61.8937	-	-
Solyc08g014470.2.1	Amidohydrolase family protein LONG AFTER FAR-RED 3)	At3g55850	1	1	2	1	Nucleus, Cytosol & Endomembrane	-	3	-	-	Cp	C	87.1448	-	-
Solyc01g108150.2.1	Oxidoreductase zinc-binding dehydrogenase family protein	At1g49670	1	1	12	5	Peroxisome	-	4	-	-	C	C	99.4	P	P
Solyc01g059830.2.1	Enoyl-CoA hydratase	At4g16210	1	1	2	2	Peroxisome	-	4	-	-	C	C	95.9521	P	-
Solyc05g054330.2.1	Epoxide hydrolase	At4g02340	1	1	2	2	Peroxisome	-	3	-	-	C	C	92.6212	P	-
Solyc08g080900.2.1	Glutathione S-transferase	At5g41210	1	1	2	2	Peroxisome	-	2	-	-	M	C	100	P	-
Solyc10g085200.1.1	Acyl-CoA dehydrogenase	At3g51840	1	1	3	2	Peroxisome	-	3	-	possibly Cp	Cp	P	67.6084	P	-
Solyc02g027080.1.1	CC-NBS-LRR, resistance protein [homolog R1A-3]A	At3g46530	1	1	5	5	Plasma membrane	S	4	-	possibly M	C	PM	75.7	-	-
Solyc09g015240.1.1	Receptor-like protein kinase (At3g21340, wall-associated kinase)	At1g21230	1	1	4	3	Plasma membrane	S	1	-	ER	N	PM	100	-	-
Solyc11g012070.1.1	Probable carboxylesterase SOBER1-like	At4g22300	1	1	3	3	Plasma membrane	S	1	-	ER	V	PM	76.5	-	-
Solyc12g009840.1.1	Pyrophosphate-energized proton pump	At1g15690	1	1	3	3	Plasma membrane	S	3	-	-	V	PM	99.6	V, PM	V
Solyc06g060620.2.1	Nitrate transporter	At1g12110	1	1	2	2	Plasma membrane	-	2	-	-	PM	PM	91.2	-	-
Solyc10g006650.2.1	Flavoprotein wrbA	At4g27270	1	1	2	2	Plasma membrane	-	3	-	-	N	C	68.1	PM	-
Solyc10g084320.1.1	Subtilisin-like protease	At5g67090	1	1	4	2	Plasma membrane	S	1	-	ER	EX	PM	58.6	-	-
Solyc12g006950.1.1	Sulfate transporter 3.5*	At5g19600	1	1	2	2	Plasma membrane	-	4	-	-	PM	Cp	100	-	-
Solyc11g039650.1.1	Dynamin-2A	At1g59610	1	1	2	1	Plasma membrane	-	1	-	-	C	C	70.3	PM & C	-
Solyc03g045090.2.1	Dihydroflavonol 4-reductase/flavanone proteinA	At3g02420	1	1	3	3	Unknown	-	1	-	-	ER	C	49.9	-	-
Solyc09g082680.2.1	Dymeclin or dyggve-melchior-clausen syndrome protein*	At1g04200	1	1	3	3	Unknown	-	2	-	-	ER	C	47.7645	-	-
Solyc02g082870.2.1	Acyl-CoA synthetase/AMP-acid ligase II	At2g17650	1	1	2	2	Unknown	Cp	5	-	-	Cp	C	65.8916	-	-
Solyc08g006430.2.1	Sarcosine oxidase (Rossmann-fold NAD(P)(+)-binding proteins)*	At2g24580	1	1	2	2	Unknown	-	3	-	-	N	P	100	-	-
Solyc11g069360.1.1	DHBP synthase RibB-like alpha/beta domain-containing protein*	At5g60590	1	1	2	2	Unknown	S	4	-	-	Cp	Cp	58.1219	-	-
A Some tomato and Arabidopsis protein identities were manually verified by BLAST-P.
B Some tomato loci have no homologs in Arabidopsis. In these cases, the Arabidopsis locus has a dash (-).
C The location of tomato proteins was determined using the data from TargetP, ChloroP, Predotar, YLOC and WoLF PSORT localization results, as well as experimental evidence in three databases (PPDB, PLProt, and SUBA4). Endomembrane encompasses secretory, golgi, vacuoles and extracellular.
D Target P's subcellular locations are: chloroplast (Cp), mitochondria (M), secretory (S), and no predicted location is indicated by a dash (-).
E ChloroP was used to predict the presence of a chloroplast transit peptide (Y) and the lack of a predicted transit peptide is indicated with a dash (-).
F Predotar's predicted subcellular locations were: chloroplast/plastid (Cp),endoplasmic reticulum (ER) or mitochondrion (M). For proteins with localization predictions that were less clear, Predotar provided categorized of possibly Cp, M and ER. Proteins with unresolved locations or that did not have a homolog detected by Predotar are indicated with a dash (-).
F WoLF PSORT's and YLoc's predicted subcellular locations were: chloroplast/plastid (Cp), cytosol (C), cytoskeleton (Cy), endoplasmic reticulum (ER), extracellular (EX), golgi apparatus (G), mitochondrion (M), nucleus (N), peroxisomes (P), plasma membrance (PM), and vacuole (V). Proteins with unresolved locations or that did not have a homolog detected by Predotar are indicated with a dash (-).
G PPBD and SubA4 subcellular locations were: not plastid, chloroplast/plastid (Cp), cytosol (C), cytoskeleton (Cy), endoplasmic reticulum (ER), extracellular (EX), golgi apparatus (G), mitochondrion (M), nucleus (N), peroxisomes (P), plasma membrance (PM), and vacuole (V). Proteins with undetermined locations or that did not have an Arabidopsis homolog are indicated with a dash (-). None of the p…
