# Supplementary material for: Methodology: an optimized, high-yield tomato leaf chloroplast isolation and stroma extraction protocol for proteomics analyses and identification of chloroplast co-localizing proteins
Source: Plant Methods. 2020 Sep 24;16:131. doi: 10.1186/s13007-020-00667-5 (PMC7513546; doi:10.1186/s13007-020-00667-5)
Supplement: Supplementary file 4 — Additional file 4: Table S4. Proteins that were sporadically identified. [file 13007_2020_667_MOESM4_ESM.xlsx]

## Sheet: Table S4 
Table S4. Proteins that were sporadically identifiedA.
Tomato Locus	Gene IdentityB	Arabidopsis HomologC	Proteomics								Curated LocationF	MapManG		Predicted Locations of tomato proteins using protein-targeting algorithms							Arabidopsis Homolog LocationL
			Number of Detected Peptides	Number of Unique Peptides	Number of Psms	Number of amino acid residues	Times Detected in Acetone Samples (total = 5)	Times Detected in PAGE Samples (total = 3)	Times Detected (out of 8 samples)D	NSAF E		BIN Codes	BIN Descriptors	TargetPH	TargetP Reliabilty Class	ChloroPI	PredotarJ	WoLF PsortK	YLoc locationK	YLoc % confidence	PPDB	plprot	SUBA4
Solyc01g088700.2.1	Eukaryotic translation initiation factor 4 gamma 1	At3g60240	2	2	2	1805	1	1	2	0.00425757	Cytosol	29.2.3	protein.synthesis.initiation	M	5	Y	-	N	N	99.2918	-	-	-
Solyc01g099180.2.1	Lipoxygenase	At1g55020	2	2	2	854	2	0	2	0.00899873	Cytosol	17.7.1.2	hormone metabolism.jasmonate.synthesis-degradation.lipoxygenase	-	3	-	-	C	C	100	-	-	-
Solyc11g012140.1.1	Isoleucyl-tRNA synthetase	At4g10320	3	3	3	1182	1	1	2	0.00975243	Cytosol	29.1.5	protein.aa activation.isoleucine-tRNA ligase	-	1	-	-	C	C	99.9	-	-	-
Solyc07g017610.2.1	Saccharopine dehydrogenase (D(+) L-glutamate-forming)	At4g33150	2	2	3	1049	2	0	2	0.0109889	Cytosol	13.2.3.5	amino acid metabolism.degradation.aspartate family.lysine	-	5	-	-	PM	N	89.99	-	-	-
Solyc03g111820.2.1	Sieve element-occluding protein 3	At3g01680	2	2	2	615	2	0	2	0.0124958	Cytosol	35.2	not assigned.unknown	-	5	-	possibly Cp	Cp	C	39.7188	-	-	-
Solyc01g067660.2.1	Beta-amylase	At5g18670	2	2	2	535	1	0	1	0.0143643	Cytosol	2.2.2.1.2	major CHO metabolism.degradation.starch.starch cleavage.beta amylase	Cp	3	Y	Cp	N	C	62.7	-	-	-
Solyc12g044860.1.1	ATP-dependent RNA helicase	At1g55150	2	2	2	479	2	0	2	0.0160437	Cytosol	17.5.3	hormone metabolism.ethylene.induced-regulated-responsive-activated	M	5	-	-	C	C	84	-	-	-
Solyc12g043110.1.1	Heat shock protein 4 (HSP70)	At1g79920	3	3	4	852	2	1	3	0.0180397	Cytosol	20.2.1	stress.abiotic.heat	-	3	-	-	C	C	100	-	-	-
Solyc09g014400.2.1	Alpha-amylase	At5g01260	2	2	2	423	2	0	2	0.0181677	Cytosol	2.2.2.4	major CHO metabolism.degradation.starch.D enzyme	-	3	-	possibly Cp	C	C	68	-	-	-
Solyc02g081810.2.1	tRNA pseudouridine synthase B	At3g57150	2	2	3	597	2	0	2	0.0193088	Cytosol	29.2.2.3.1	protein.synthesis.ribosome biogenesis.Pre-rRNA processing and modifications.snoRNPs	-	1	-	-	C	C	56.9	-	-	-
Solyc02g093340.2.1	Heterogeneous nuclear ribonucleoprotein A3	At5g40490	2	1	2	389	1	0	1	0.0197556	Cytosol	27.4	RNA.RNA binding	-	2	-	-	N	C	56.9	-	-	-
Solyc07g005810.2.1	Eukaryotic translation initiation factor 4 gamma 1	At5g57870	2	1	4	773	1	0	1	0.0198834	Cytosol	29.2.3	protein.synthesis.initiation	Cp	3	Y	-	N	C	99.2	N & C	-	-
Solyc06g083190.2.1	Peptidyl-prolyl cis-trans isomerase (FKBP-type)	At3g25230	3	2	3	574	1	0	1	0.0200825	Cytosol	29.6	protein.folding	-	2	-	-	P	C	98.3	-	-	-
Solyc11g008630.1.1	Hydroxycinnamoyl CoA shikimate/quinate hydroxycinnamoyltransferase-like protein	At1g65450	2	2	3	461	2	0	2	0.0250052	Cytosol	26.5	misc.acyl transferases	-	1	-	-	N	C	86.1271	-	-	-
Solyc06g082870.2.1	60S ribosomal protein L5-1	At3g25520	2	2	2	301	1	0	1	0.0255313	Cytosol	29.2.1.2.2.5	protein.synthesis.ribosomal protein.eukaryotic.60S subunit.L5	M	5	-	M	Cp & M	C	95.9	C	-	C
Solyc08g076980.2.1	Acetylornithine deacetylase or succinyl-diaminopimelate desuccinylase	At4g17830	3	3	3	428	2	0	2	0.0269331	Cytosol	29.5	protein.degradation	-	2	-	-	Cy	C	89.3	not Cp	-	-
Solyc11g011920.1.1	Glutamate decarboxylase	At5g17330	3	3	4	503	2	0	2	0.0305563	Cytosol	13.1.1.1.1	amino acid metabolism.synthesis.central amino acid metabolism.GABA.Glutamate decarboxylase	Cp	5	-	-	C	C	55	-	-	-
Solyc11g008500.1.1	Actin	At3g60830	2	2	3	360	2	0	2	0.0320205	Cytosol	31.1	cell.organisation	-	5	-	-	C	C	99.8	-	-	-
Solyc02g070510.2.1	Proteasome subunit alpha type	At3g14290	2	2	2	237	1	0	1	0.0324258	Cytosol	29.5.11.20	protein.degradation.ubiquitin.proteasome	-	3	-	-	N	C	100	C	-	-
Solyc10g080710.1.1	Asparaginyl-tRNA synthetase 2	At5g56680	4	3	5	580	1	0	1	0.0331246	Cytosol	29.1.22	protein.aa activation.asparagine-tRNA ligase	-	3	-	-	C	C	100	-	-	-
Solyc07g056480.2.1	Glutathione S-transferase-like protein	At1g78380	2	1	2	220	1	0	1	0.0349314	Cytosol	26.9	misc.glutathione S transferases	-	4	-	-	C	C	100	C	Cp	C
Solyc03g119040.2.1	Guanine nucleotide-binding protein, beta subunit-like protein	At1g18080	3	1	3	326	1	0	1	0.0353601	Cytosol	33.99	development.unspecified	-	2	-	-	N	C	100	-	-	-
Solyc07g055060.2.1	Phosphoenolpyruvate carboxylase 1	At1g53310	5	1	9	964	1	0	1	0.0358736	Cytosol	4.1.15	glycolysis.cytosolic branch.phospho-enol-pyruvate carboxylase (PEPC)	-	4	-	-	C	C	100	-	-	-
Solyc01g010580.2.1	Ribosomal protein S4	At5g39850	2	2	2	197	1	0	1	0.0390097	Cytosol	29.2.1.2.1.9	protein.synthesis.ribosomal protein.eukaryotic.40S subunit.S9	-	3	-	M	C	M	51	C	-	-
Solyc03g095840.2.1	Eukaryotic translation initiation factor 2, alpha subunit	At2g40290	3	3	4	344	2	0	2	0.0446798	Cytosol	29.2.3	protein.synthesis.initiation	-	2	-	-	Cy	C	94.9	-	-	-
Solyc09g090520.2.1	Heterogeneous nuclear ribonucleoprotein A3	At4g14300	3	3	6	475	2	1	3	0.0485363	Cytosol	27.4	RNA.RNA binding	-	1	-	-	N	C	79.4	-	-	-
Solyc05g046140.2.1	Major latex-like protein	At5g28010	2	2	2	150	2	0	2	0.0512328	Cytosol	20.1	stress.biotic	-	3	-	-	C	N	54.3	-	-	-
Solyc01g009520.2.1	Ribosomal protein L1	At1g08360	3	3	3	216	2	0	2	0.0533675	Cytosol	29.2.1.1.3.2.510	protein.synthesis.ribosomal protein.prokaryotic.unknown organellar.50S subunit.L10A	-	3	-	-	C	C	99.5	-	-	-
Solyc05g055230.1.1	40S ribosomal protein S17-like protein	At5g04800	2	2	2	144	1	0	1	0.0533675	Cytosol	29.2.1.2.1.17	protein.synthesis.ribosomal protein.eukaryotic.40S subunit.S17	M	4	-	-	N	N	56.7	C	-	-
Solyc08g075700.2.1	60S ribosomal protein L13	At3g49010	2	2	3	206	2	0	2	0.0559581	Cytosol	29.2.1.2.2.13	protein.synthesis.ribosomal protein.eukaryotic.60S subunit.L13	-	4	Y	possibly M	Cp	C	100	C	-	-
Solyc12g015860.1.1	Farnesyl pyrophosphate synthase	At5g47770	2	2	5	342	2	0	2	0.0561763	Cytosol	16.1.2.9	secondary metabolism.isoprenoids.mevalote pathway.farnesyl pyrophosphate synthetase	-	3	-	-	C	C	100	-	-	-
Solyc01g099900.2.1	Ribosomal protein L18	At3g05590	2	2	3	187	2	0	2	0.0616437	Cytosol	29.2.1.2.2.18	protein.synthesis.ribosomal protein.eukaryotic.60S subunit.L18	-	2	-	-	N	C	99.5	-	-	-
Solyc06g075180.1.1	Ribosomal protein L12	At5g60670	2	2	3	166	2	0	2	0.069442	Cytosol	29.2.1.2.2.12	protein.synthesis.ribosomal protein.eukaryotic.60S subunit.L12	-	3	-	-	C	C	100	C	-	-
Solyc11g028090.1.1	Elongation factor 1-gamma 2	At1g09640	2	2	4	202	2	0	2	0.0760883	Cytosol	29.2.4	protein.synthesis.elongation	S	5	-	Cp	Cp	C	97.7	C	-	-
Solyc06g007670.2.1	60S ribosomal protein L5-1	At3g25520	2	2	6	301	2	1	3	0.0765939	Cytosol	29.2.1.2.2.5	protein.synthesis.ribosomal protein.eukaryotic.60S subunit.L5	M	4	-	M	M	C	95.1	C	-	C
Solyc04g081880.2.1	Ribonuclease P protein, subunit p25	At1g20220	3	3	5	226	2	1	3	0.0850102	Cytosol	27.3.67	RNA.regulation of transcription.putative transcription regulator	-	2	-	-	EX	C	95.2	-	-	-
Solyc03g080160.2.1	Nascent polypeptide-associated complex, alpha subunit-like protein	At3g49470	3	3	5	204	2	1	3	0.0941779	Cytosol	29.2.4	protein.synthesis.elongation	-	1	-	-	C	C	99	not Cp	-	-
Solyc03g098050.2.1	Calmodulin 3 protein	At2g27030	2	1	4	149	2	0	2	0.103153	Cytosol	30.3	signalling.calcium	-	2	-	-	N	C	99.7	not Cp	-	-
Solyc10g081170.1.1	Calmodulin-2	At2g27030	3	1	4	149	1	0	1	0.103153	Cytosol	30.3	signalling.calcium	-	2	-	-	N	C	99.8	not Cp	-	-
Solyc10g085550.1.1	Enolase	At2g36530	3	1	12	444	1	0	1	0.10385	Cytosol	4.1.13	glycolysis.cytosolic branch.enolase	-	3	-	-	C	C	100	N & C	-	C
Solyc06g074430.2.1	60s acidic ribosomal protein-like	At2g27710	3	1	5	155	1	0	1	0.12395	Cytosol	29.2.1.2.2.82	protein.synthesis.ribosomal protein.eukaryotic.60S subunit.P2	S	5	-	ER	Cp	EX	58.4	-	-	-
Solyc01g067740.2.1	Superoxide dismutase	At1g08830	3	3	5	152	2	1	3	0.126397	Cytosol	21.6	redox.dismutases and catalases	-	5	-	-	C	Cp	38.9	not Cp	-	-
Solyc11g067100.1.1	60s acidic ribosomal protein P2-2	At3G44590	3	1	4	113	2	0	2	0.136016	Cytosol	35.2	not assigned.unknown	S	4	-	ER	Cp	C	99	-	-	-
Solyc04g076060.2.1	14-3-3 protein	At5g65430	4	1	16	252	1	0	1	0.243966	Cytosol	30.7	signaling.14-3-3 proteins	-	3	-	-	PM	C	100	-	-	-
Solyc07g016150.2.1	Elongation factor 1-beta	At1g30230	6	4	18	241	1	1	2	0.286989	Cytosol	29.2.4	protein.synthesis.elongation	-	2	-	-	C	C	100	not Cp	-	-
Solyc04g011440.2.1	Heat shock protein 70	At3g12580	8	1	49	651	1	0	1	0.289217	Cytosol	29.6	protein.folding	-	2	-	-	C	C	98.9	C	-	C
Solyc12g057110.2.1	14-3-3 protein	At4g09000	4	1	21	254	1	0	1	0.317684	Cytosol	30.7	signaling.14-3-3 proteins	-	2	-	-	N & PM	C	100	not Cp	Cp	C
Solyc10g086410.2.1	Heat shock protein 70-3	At3g12580	10	1	54	644	2	0	2	0.322194	Cytosol	20.2.1	stress.abiotic.heat	-	2	-	-	C	C	98.8	C	-	C
Solyc06g011280.2.1	Elongation factor 1-gamma 2	At1g09640	16	5	42	413	2	0	2	0.390759	Cytosol	29.2.4	protein.synthesis.elongation	-	3	-	-	Cp	C	96	C	-	-
Solyc01g104770.2.1	Actin 4	At3g12110	9	0	41	377	1	0	1	0.41788	Cytosol	31.1.1.1.1	cell.organisation.cytoskeleton.actin.Actin	-	2	-	-	Cy	C	100	-	-	C
Solyc04g011500.2.1	Actin 4	At3g12110	10	1	45	377	1	0	1	0.458649	Cytosol	31.1.1.1.1	cell.organisation.cytoskeleton.actin.Actin	-	2	-	-	Cy	C	100	-	-	C
Solyc01g080410.2.1	Peptide methionine sulfoxide reductase msrB	At4g04830	2	1	17	135	2	0	2	0.483865	Cytosol	29.4	protein.postranslational modification	-	2	-	-	Cp	C	100	-	-	-
Solyc02g023970.2.1	GTP-binding protein	At1g30580	2	2	2	394	1	1	2	0.0195049	Cytosol & Plasma membrane	35.2	not assigned.unknown	-	4	-	-	Cy	M	70.0778	-	-	-
Solyc08g015690.2.1	Late-embryogenesis abundant protein 2	At2g44060	4	4	6	317	2	0	2	0.0727279	Cytosol & Plasma membrane	33.2	development.late embryogenesis abundant	-	1	-	-	C	N	55.6475	PM	-	C
Solyc06g062950.1.1	Subtilisin-like protease	At3g14067	2	2	3	776	2	0	2	0.0148549	Endomembrane	29.5.1	protein.degradation.subtilases	S	1	-	ER	Cp	PM	72.7	not Cp	-	-
Solyc06g083040.2.1	Serine carboxypeptidase 1	At4g12910	2	2	2	498	1	0	1	0.0154316	Endomembrane	29.5.5	protein.degradation.serine protease	S	1	-	ER	Cp	ER	94.1	P	-	-
Solyc05g054060.2.1	UTP-glucose 1 phosphate uridylyltransferase	At5g17310	2	2	2	477	1	0	1	0.0161109	Endomembrane	4.1.1	glycolysis.cytosolic branch.UGPase	Cp	5	-	-	C	C	100	not Cp	-	EX
Solyc02g081400.2.1	Intracellular protease PfpI family protein	At3g02720	2	2	2	388	2	0	2	0.0198065	Endomembrane	35.1	not assigned.no ontology	S	3	-	-	C	C	46	-	-	-
Solyc03g118020.2.1	Tudor nuclease domain-containing protein	At5g07350	4	4	5	956	2	1	3	0.0200965	Endomembrane	27.3.73	RNA.regulation of transcription.Zn-finger(CCHC)	-	5	-	-	C	C	86.5	not Cp	-	N
Solyc06g073060.2.1	Iaa-amino acid hydrolase 6	At5g54140	2	2	3	430	1	0	1	0.0268079	Endomembrane	17.2.1	hormone metabolism.auxin.synthesis-degradation	S	1	-	ER	V	ER	84.9	-	-	-
Solyc09g090390.1.1	Glycine-rich cell wall structural protein	-	2	2	2	283	2	0	2	0.0271552	Endomembrane	35.2	not assigned.unknown	S	1	-	ER	EX	PM	86.4	-	-	-
Solyc12g096650.1.1	Charged multivesicular body protein 6	At5g09260	2	2	2	227	2	0	2	0.0338543	Endomembrane	27.3.71	RNA.regulation of transcription.SNF7	-	3	-	possibly M	C	N	96.5	-	-	-
Solyc03g120720.2.1	Protein disulfide isomerase L-3b	At3g16110	4	4	5	538	1	0	1	0.0357106	Endomembrane	21.1.1	redox.thioredoxin.PDIL	S	1	-	ER	Cp	ER	98.7	-	-	-
Solyc01g100870.2.1	ADP-ribosylation factor	At2g47170	2	2	2	210	1	1	2	0.0365948	Endomembrane	29.3.4.99	protein.targeting.secretory pathway.unspecified	M	5	-	M	N	C	99	G	-	G
Solyc07g041920.2.1	Cathepsin L-like cysteine proteinase	At5g60360	3	3	3	260	2	0	2	0.0443361	Endomembrane	29.5.3	protein.degradation.cysteine protease	S	1	-	ER	V	EX	63.3	V	-	-
Solyc02g080630.2.1	Lactoylglutathione lyase	At1g11840	3	2	4	341	2	0	2	0.0450728	Endomembrane	24.2	Biodegradation of Xenobiotics.lactoylglutathione lyase	S	1	Y	ER	Cp	G	78.1	P	-	P
Solyc12g099660.1.1	Glucosidase 2, subunit beta	At5g56360	5	5	8	638	2	0	2	0.0481813	Endomembrane	30.3	signaling.calcium	S	1	-	ER	V	ER	89.7	-	-	-
Solyc00g174340.1.1	Pathogenesis-related protein 1b	At4g33720	2	2	2	159	1	1	2	0.0483328	Endomembrane	20.1	stress.biotic	S	1	-	ER	EX	EX	98.5	-	-	-
Solyc06g076970.2.1	Peptidyl-prolyl cis-trans isomerase	At2g29960	2	2	3	207	1	1	2	0.0556878	Endomembrane	31.3.1	cell.cycle.peptidylprolyl isomerase	S	1	-	ER	V	ER	88.7	-	-	-
Solyc03g098760.1.1	Kunitz-type protease inhibitor-like protein	-	2	2	3	203	1	0	1	0.0567851	Endomembrane	35.2	not assigned.unknown	S	1	-	ER	EX	EX	73.6	-	-	-
Solyc06g062370.2.1	Acid phosphatase	At4g25150	4	4	5	278	1	0	1	0.069109	Endomembrane	26.13	misc.acid and other phosphatases	S	1	Y	possibly M	Cp	EX	33.6	-	-	-
Solyc07g049450.2.1	Thioredoxin protein disulfide isomerase	At1g04980	4	4	8	432	2	1	3	0.0711567	Endomembrane	21.1.1	redox.thioredoxin.PDIL	S	1	-	ER	EX	ER	99.7	-	-	-
Solyc09g083410.2.1	Amidase hydantoise carbamoylase family protein	At5g43600	6	6	9	467	2	0	2	0.0740517	Endomembrane	29.5	protein.degradation	S	2	-	ER	Cp	ER	31.5	-	-	-
Solyc09g057670.2.1	FK506-binding protein 2 (Peptidyl-prolyl cis-trans isomerase, FKBP-type)	At3g25220	2	2	3	149	2	1	3	0.0773649	Endomembrane	31.3.1	cell.cycle.peptidylprolyl isomerase	S	1	-	ER	EX	ER	81.3	-	-	-
Solyc01g091530.2.1	Fasciclin-like arabinogalactan protein 13	At3g60900	3	3	9	414	2	0	2	0.0835317	Endomembrane	10.5.1.1	cell wall.cell wall proteins.AGPs.AGP	S	2	-	ER	Cp	V	79.6083	-	-	-
Solyc02g082920.2.1	Endochitinase	At3g12500	2	2	6	253	2	1	3	0.0911255	Endomembrane	20.1	stress.biotic	S	1	-	ER	EX	EX	93.3	-	-	-
Solyc03g098790.1.1	Kunitz-type protease inhibitor	-	3	3	6	220	2	1	3	0.104794	Endomembrane	35.2	not assigned.unknown	S	1	Y	ER	EX	EX	58.4	-	-	-
Solyc08g014390.1.1	DNA-directed RNA polymerase, subunit beta'	Atcg00180	2	2	2	73	1	0	1	0.105273	Endomembrane	27.2	R.transcription	S	1	-	ER	EX	EX	88.5	-	-	-
Solyc05g053940.2.1	Ras-related protein Rab-1A	At1g02130	5	4	8	203	2	0	2	0.151427	Endomembrane	30.5	signalling.G-proteins	S	3	-	possibly ER	Cy	C	94.6	G	-	-
Solyc03g097270.2.1	Cysteine proteinase inhibitor	At3g12490	6	6	14	235	2	0	2	0.228912	Endomembrane	29.5.3	protein.degradation.cysteine protease	S	2	-	ER	V	EX	76.6	not Cp	-	-
Solyc09g084470.2.1	Proteinase inhibitor I	-	2	2	7	111	2	0	2	0.242317	Endomembrane	35.2	not assigned.unknown	S	1	-	ER	EX	EX	100	-	-	-
Solyc01g088560.2.1	Ras-related protein Rab-6A	At2g44610	2	1	5	208	2	0	2	0.0923668	Endomembrane, Cytosol & Plasma membrane	30.5	signaling.G-proteins	-	5	-	-	Cp	C	99.3795	M & C	-	G
Solyc12g055940.1.1	Unknown protein; Manual curation- PPR superfamily	At1g64430	2	2	2	634	2	0	2	0.0121213	Mitochondria	35.2	not assigned.unknown	M	3	-	possibly M	Cp	P	37.9	-	-	Cp
Solyc04g005630.2.1	Mitochondrial transcription termination factor family protein	At4g02990	2	2	2	540	2	0	2	0.0142313	Mitochondria	27.3.99	RNA.regulation of transcription.unclassified	M	2	-	M	Cp	C	69.3	-	-	-
Solyc09g075450.2.1	Fumarate hydratase class II	At5g50950	2	2	2	494	1	0	1	0.0155565	Mitochondria	8.1.8	TCA / org transformation.TCA.fumarase	M	3	Y	M	M	M	84.1	C	-	-
Solyc02g087240.2.1	NADH-quinone oxidoreductase F subunit family protein	At5g08530	2	2	2	487	1	0	1	0.0157801	Mitochondria	9.1.2	mitochondrial electron transport / ATP synthesis.NADH-DH.localisation not clear	M	1	Y	M	M	M	100	M	-	-
Solyc01g095510.2.1	Mitochondrial carrier family (Adenine nucleotide translocator 1a)	At4g27940	2	2	2	406	1	1	2	0.0189284	Mitochondria	34.9	transport.metabolite transporters at the mitochondrial membrane	Cp	5	Y	-	Cp	Cp	99.3	-	-	-
Solyc10g024320.1.1	Lon protease homolog	At5g26860	3	3	3	591	2	0	2	0.0195049	Mitochondria	29.5.5	protein.degradation.serine protease	-	2	-	-	C	C	87.6	M	-	M
Solyc01g095120.2.1	Alpha/beta hydrolase fold	At3g61540	2	2	3	514	2	0	2	0.0224268	Mitochondria	29.5	protein.degradation	M	4	Y	possibly M	Cp	M	92.8	-	-	-
Solyc01g090700.2.1	Enoyl-CoA-hydratase	At3g60510	2	2	3	404	2	0	2	0.0285331	Mitochondria	11.9.4.3	lipid metabolism.lipid degradation.beta-oxidation.enoyl CoA hydratase	M	5	Y	M	M	M	96.7	-	-	-
Solyc01g010830.2.1	HAD-superfamily hydrolase (subfamily IA, REG-2-like)	At1g14310	2	2	2	258	1	0	1	0.0297865	Mitochondria	35.1	not assigned.no ontology	M	3	Y	possibly M	Cp	Cp	50.4	-	-	M
Solyc12g005200.1.1	Electron transfer flavoprotein, alpha subunit	At1g50940	3	3	3	354	1	0	1	0.0325632	Mitochondria	9.3	mitochondrial electron transport / ATP synthesis.electron transfer flavoprotein	M	5	-	M	M	M	99.1	M	-	M
Solyc01g008550.2.1	Cinnamoyl CoA reductase-like protein-binding domain	At5g19440	2	2	3	320	2	1	3	0.0360231	Mitochondria	26.11.1	misc.alcohol dehydrogenases.cinmyl alcohol dehydrogenase	M	5	-	possibly M	Cp	C	96.4	-	-	-
Solyc12g057120.1.1	Subunit VIb of cytochrome c oxidase	At1g22450	2	2	2	178	1	0	1	0.0431737	Mitochondria	9.7	mitochondrial electron transport / ATP synthesis.cytochrome c oxidase	-	4	-	-	Cp	N	98.7	M	-	M
Solyc10g074500.1.1	Isocitrate dehydrogenase (NAD-dependent, mitochondrial)	At4g35260	5	5	5	373	1	0	1	0.0515075	Mitochondria	8.1.4	TCA / org transformation.TCA.IDH	Cp	4	Y	possibly M	Cp	M	74.9	M	-	-
Solyc10g012370.2.1	Cysteine synthase A	At3g61440	4	3	5	351	2	0	2	0.0547359	Mitochondria	13.1.5.3.1	amino acid metabolism.synthesis.serine-glycine-cysteine group.cysteine.OASTL	M	3	-	M	M	M	99.8	M	Cp	M
Solyc06g067960.2.1	Glutaredoxin family protein	At3g15660	2	2	3	170	2	0	2	0.0678081	Mitochondria	21.4	redox.glutaredoxins	M	1	-	M	M	C	69	M	-	-
Solyc01g106260.2.1	Chaperone DnaK (heat shock 70 kDa protein, mitochondrial-like)	At5g09590	8	3	16	670	2	0	2	0.0917602	Mitochondria	20.2.1	stress.abiotic.heat	M	2	Y	M	M	M	99.6	M	Cp	M
Solyc03g096840.2.1	Seed specific protein Bn15D1B	At5g17165	2	2	4	125	2	0	2	0.122959	Mitochondria	35.1	not assigned.no ontology	M	3	Y	M	Cp	C	41.6	-	-	-
Solyc09g089880.2.1	Electron transfer flavoprotein beta-subunit	At5g43430	6	6	9	251	2	1	3	0.137777	Mitochondria	9.3	mitochondrial electron transport / ATP synthesis.electron transfer flavoprotein	-	3	-	M	C	M	90.1	M	-	-
Solyc12g014180.1.1	Malate dehydrogenase	At1g53240	5	1	14	342	1	0	1	0.157294	Mitochondria	8.1.9	TCA / org transformation.TCA.malate DH	M	1	-	M	M	M	99.9	M	-	M
Solyc04g076790.2.1	Serine hydroxymethyltransferase	At5g26780	7	2	50	517	2	0	2	0.371611	Mitochondria	25.1	C1-metabolism.glycine hydroxymethyltransferase	M	3	-	M	Cp	M	99.9	not Cp	-	M
Solyc07g008800.2.1	Chaperonin Cpn10	At1g14980	6	2	17	97	2	0	2	0.673421	Mitochondria	29.6	protein.folding	-	5	-	possibly M	M	M	99.9	M	-	M
Solyc03g111200.2.1	Adenylate kinase	At5g63400	2	2	2	244	1	0	1	0.0314956	Mitochondria & Endomembrane	23.4.1	nucleotide metabolism.phosphotransfer and pyrophosphatases.adenylate kinase	Cp	5	-	-	C	C	100	not Cp	-	M
Solyc12g009640.1.1	HAT family dimerisation domain containing protein	At3g42170	2	2	2	935	1	0	1	0.00821916	Nucleus	28.99	DNA.unspecified	-	3	-	-	N	N	94.3575	-	-	-
Solyc06g074120.2.1	BEL1-like homeodomain protein 1	At2g35940	2	2	2	699	1	0	1	0.0109942	Nucleus	27.3.22	RNA.regulation of transcription.HB,Homeobox transcription factor family	-	2	-	-	N	N	100	-	-	-
Solyc07g006830.2.1	Calmodulin-binding protein	At5g57580	2	2	2	637	1	0	1	0.0120642	Nucleus	30.3	signaling.calcium	-	3	-	-	N	N	75.3058	-	-	-
Solyc07g065490.2.1	Dek protein	At5g55660	2	2	2	634	2	0	2	0.0121213	Nucleus	35.2	not assigned.unknown	-	1	-	-	N	N	100	-	-	-
Solyc02g089800.2.1	Nuclear matrix constituent protein 1-like	At1g67230	4	4	4	1086	2	0	2	0.0141527	Nucleus	35.1	not assigned.no ontology	-	1	-	-	N	N	96.7562	-	-	-
Solyc03g083430.2.1	Splicing factor 3a subunit 3	At5g06160	2	2	2	509	2	0	2	0.0150981	Nucleus	27.1.1	RNA.processing.splicing	-	2	-	-	C	N	100	-	-	-
Solyc01g102310.2.1	Probable serine/threonine-protein kinase (KINX isoform X1)	-	3	3	3	751	2	0	2	0.0153494	Nucleus	35.2	not assigned.unknown	-	4	-	-	C	N	99.9141	-	-	-
Solyc06g073540.2.1	Argonaute 4-like protein	At2g27040	4	1	4	913	1	0	1	0.0168344	Nucleus	33.99	development.unspecified	-	4	-	-	N	N	99.6494	-	-	-
Solyc10g044960.1.1	ENT domain containing protein	At5g13020	2	2	2	432	1	0	1	0.0177892	Nucleus	35.1	not assigned.no ontology	-	2	-	-	N	N	95.3538	-	-	-
Solyc02g083750.1.1	Transcription regulator (DUF573)	At5g28040	2	2	2	421	1	0	1	0.018254	Nucleus	27.3.49	RNA.regulation of transcription.GeBP like	-	2	-	-	N	N	96.798	-	-	-
Solyc02g014310.2.1	Polyadenylate-binding protein	At3g18610	3	3	3	631	2	0	2	0.0182684	Nucleus	29.2.2.3.1	protein.synthesis.ribosome biogenesis.Pre-rRNA processing and modifications.snoRNPs	-	3	-	-	N	N	78.9835	-	-	-
Solyc02g065660.2.1	WPP domain-interacting tail-anchored protein 1	At5g11390	2	2	3	626	2	0	2	0.0184143	Nucleus	35.2	not assigned.unknown	-	4	-	-	G	C	59.9	-	-	-
Solyc04g071360.2.1	Transcription factor (MYB-like)	At1g76890	4	4	4	654	2	0	2	0.0235013	Nucleus	27.3.30	RNA.regulation of transcription.Trihelix, Triple-Helix transcription factor family	-	3	-	-	N	N	100	-	-	N
Solyc11g069370.1.1	Holliday junction ATP-dependent DNA helicase ruvB	At5g22330	3	3	3	455	1	0	1	0.0253349	Nucleus	33.99	development.unspecified	-	2	-	-	C	C	58.5	-	-	-
Solyc12g009590.1.1	Methyl binding domain protein (Methyl-CpG DNA binding)	At3g15790	2	1	3	434	2	0	2	0.0265608	Nucleus	27.3.59	RNA.regulation of transcription.Methyl binding domain proteins	-	3	-	-	C	N	98.1255	-	-	-
Solyc03g117940.2.1	U2 small nuclear ribonucleoprotein A'	At1g09760	2	2	2	286	0	1	1	0.0268703	Nucleus	27.1	RNA.processing	-	4	-	-	C	N	96.6462	-	-	-
Solyc01g008960.2.1	Argonaute 4-like protein	At2g27040	7	4	7	909	2	0	2	0.0295899	Nucleus	33.99	development.unspecified	-	3	-	-	N	N	100	-	-	-
Solyc04g054180.2.1	Heat intolerant protein 4	At5g10010	2	2	3	380	2	0	2	0.0303352	Nucleus	35.2	not assigned.unknown	-	3	-	-	C	N	93.7993	-	-	-
Solyc02g088780.2.1	Ribosome biogenesis protein ytm1	At5g15550	3	3	4	423	2	0	2	0.0363353	Nucleus	35.1	not assigned.no ontology	-	3	-	-	C	C	89.4252	-	-	-
Solyc02g062270.2.1	Nucleolin-like isoform X2	-	2	2	2	208	1	0	1	0.0369467	Nucleus	35.2	not assigned.unknown	Cp	4	Y	-	N	N	99.3899	-	-	-
Solyc08g080720.2.1	Selenoprotein H	At4g31360	2	2	2	199	2	0	2	0.0386177	Nucleus	35.2	not assigned.unknown	-	3	-	possibly Cp	EX	N	78.5337	-	-	-
Solyc06g069010.2.1	Guanine nucleotide-binding protein beta subunit-like protein (RACK1 like)	At3g18130	3	1	4	326	2	0	2	0.0471467	Nucleus	30.5	signalling.G-proteins	-	2	-	-	N	C	100	-	-	-
Solyc07g039320.2.1	Histone acetyltransferase type B subunit 2	At2g19520	2	2	2	152	1	0	1	0.0505587	Nucleus	33.99	development.unspecified	-	3	-	-	N	N	100	-	-	-
Solyc07g006010.2.1	Nucleoporin Nup43	At4g30840	4	4	5	358	1	0	1	0.0536656	Nucleus	33.99	development.unspecified	M	5	-	possibly Cp	N	C	62.0194	-	-	-
Solyc05g051290.2.1	HMG-Y-related protein A	At1g15580	3	3	4	210	2	0	2	0.0731897	Nucleus	35.2	not assigned.unknown	-	1	-	-	N	C	69.4335	-	-	-
Solyc07g052900.1.1	Os09g0451700 protein (DUF573, Storekeeper-like protein)*	At4g00390	5	3	8	397	2	1	3	0.0774299	Nucleus	27.3.49	RNA.regulation of transcription.GeBP like	-	3	-	-	N	N	99.9	-	-	-
Solyc02g082700.2.1	High mobility group protein	At1g20696	2	2	3	140	2	0	2	0.0823384	Nucleus	27.3.62	RNA.regulation of transcription.Nucleosome/chromatin assembly factor group	-	4	-	-	N	N	100	N	-	-
Solyc05g047690.2.1	Histone deacetylase complex subunit SAP18	At2g45640	2	2	4	156	2	1	3	0.0985246	Nucleus	27.3.99	RNA.regulation of transcription.unclassified	Cp	5	-	-	C	C	57.4984	N	-	-
Solyc12g099240.1.1	Huntingtin-interacting protein K	At3g06610	3	3	4	110	2	0	2	0.139726	Nucleus	35.1	not assigned.no ontology	-	2	-	-	C	N	75.6	-	-	-
Solyc10g081030.1.1	Nascent polypeptide-associated complex, alpha subunit-like protein	At3g12390	3	3	8	199	2	0	2	0.154471	Nucleus	31.99	cell.unspecified	-	2	-	-	N	N	98.3056	not Cp	-	-
Solyc06g066100.2.1	Nucleic acid binding protein (Alba)	At2g34160	2	2	2	128	1	0	1	0.0600384	Nucleus & Cytosol	35.2	not assigned.unknown	-	2	-	-	C	C	95.5027	-	-	-
Solyc05g018810.2.1	Nucleosome assembly protein 1-like protein 2	At2g19480	3	1	8	376	2	0	2	0.0817545	Nucleus, Cytosol & Plasma membrane	28.1	DNA.synthesis/chromatin structure	-	3	-	-	C	N	100	C	-	-
Solyc12g011000.1.1	Citrate synthase	At3g58750	2	2	2	514	1	0	1	0.0149512	Peroxisome	6.1	gluconeogenesis / glyoxylate cycle.citrate synthase	S	5	Y	-	Cp	Cp	95.6352	P	-	-
Solyc12g007170.1.1	Fatty acid oxidation complex subunit alpha (3-hydroxyacyl-CoA dehydrogenase, NAD binding)	At4g29010	2	2	4	724	2	0	2	0.0212291	Peroxisome	11.9.4.9	lipid metabolism.lipid degradation.beta-oxidation.multifunctional	-	5	-	-	C	C	70.8473	-	-	-
Solyc12g045030.1.1	NAD(P)-binding Rossmann-fold superfamily protein	At3g55310	3	3	4	271	2	0	2	0.0567153	Peroxisome	26.22	misc.short chain dehydrogenase/reductase (SDR)	-	4	-	-	N	Cp	93.6	-	-	-
Solyc11g011930.1.1	Isocitrate dehydrogenase	At1g54340	4	1	16	420	2	0	2	0.146379	Peroxisome	8.1.4	TCA / org transformation.TCA.IDH	-	2	-	-	Cy	P	94.6049	P	-	-
Solyc11g044910.1.1	Beta-xylosidase 1	At5g49360	3	3	4	771	1	1	2	0.0199349	Plasma membrane	10.6.2	cell wall.degradation.mann-xylose-arabinose-fucose	S	2	-	ER	C	PM	79.2	-	-	EX
Solyc01g095740.2.1	DEAD-box ATP-dependent RNA helicase 31-like*	At5g08610	4	4	6	870	2	0	2	0.0264997	Unknown	27.1.2	RNA.processing.RNA helicase	M	5	Y	M	Cp	C	82.0253	-	-	-
Solyc04g082590.2.1	Canopy homolog 2 (TLR4 regulator/MIR-interacting MSAP protein)	At1g42480	2	2	2	217	2	0	2	0.0354144	Unknown	35.2	not assigned.unknown	-	4	-	-	C	PM	35.306	-	-	-
Solyc02g023990.2.1	NAD(P)-binding Rossmann-fold superfamily protein*	At4g20760	2	2	4	308	2	0	2	0.0499021	Unknown	26.22	misc.short chain dehydrogenase/reductase (SDR)	-	3	Y	-	N	C	82.8992	-	-	-
A Sporadically identified proteins were identified in 40% or less of the eight protien samples analyzed. All proteins were identified by more than one peptide and had 2 or more PSMs.
B SolGenomics descriptors of encoded proteins is provided. Some descriptors were manually updated based on BLASTP searches; these descriptors have an asterix (*).
C Some tomato loci have no homologs in Arabidopsis. In these cases, the Arabidopsis locus has a dash (-). Some Arabidopsis homologs were verified by BLASTP searches and these genes have an asterix (*).
D The number of times detected was calculated based on the sum of number of times detected in acetone precipitated samples plus PAGE-gel slices. Maximum = 8 samples.
E Normalized spectral abundance factors (NASF) was calculated as described by Ruemann et al (2009) and described in detail in Materials and Methods.
F The deduced location of tomato proteins was predicted from TargetP, ChloroP, Predotar, YLoc and WoLF PSORT and inferred from experimental evidence for Arabidopsis homologs in three databases (PPDB, plprot, and SUBA4). Endomembrane encompasses secretory, golgi, vacuoles and extracellular. When localization of the tomato protein was difficult to predict, its probable location was informed by the …
G Mercator was used to assign MapMan BINs for tomato proteins. Based on protein function, a few Mapman BINs and codes were determined manually. They are noteed with an asterix (*).
H Target P's subcellular locations are: choroplast (Cp), mitochondria (M), secretory (S), and no predicted location is indicated by a dash (-).
I ChloroP was used to predict the presence of a chloroplast transit peptide (Y) and the lack of a predicted transit peptide is indicated with a dash (-).
J Predotar's predicted subcellular locations were: chloroplast/plastid (Cp),endoplasmic reticulum (ER) or mitochondrion (M). For proteins with localization predictions that were less clear, Predotar provided categorized of possibly Cp, M and ER. Proteins with unresolved locations or that did not have a homolog detected by Predotar are indicated with a dash (-).
K WoLF PSORT's and YLoc's predicted subcellular locations were: chloroplast/plastid (Cp), cytosol (C), cytoskeleton (Cy), endoplasmic reticulum (ER), extracellular (EX), golgi apparatus (G), mitochondrion (M), nucleus (N), peroxisomes (P), plasma membrance (PM), and vacuole (V). Proteins with unresolved locations or that did not have a homolog detected by Predotar are indicated with a dash (-).
L PPBD and SUBA4 subcellular locations were: not chloroplast/plastid (not Cp), chloroplast/plastid (Cp), cytosol (C), cytoskeleton (Cy), endoplasmic reticulum (ER), extracellular (EX), golgi apparatus (G), mitochondrion (M), nucleus (N), peroxisomes (P), plasma membrance (PM), and vacuole (V). Proteins with undetermined locations or that did not have an Arabidopsis homolog are indicated with a da…
