# Supplementary material for: Methodology: an optimized, high-yield tomato leaf chloroplast isolation and stroma extraction protocol for proteomics analyses and identification of chloroplast co-localizing proteins
Source: Plant Methods. 2020 Sep 24;16:131. doi: 10.1186/s13007-020-00667-5 (PMC7513546; doi:10.1186/s13007-020-00667-5)
Supplement: Supplementary file 5 — Additional file 5: Table S5. Co-isolating proteins (CIPs). [file 13007_2020_667_MOESM5_ESM.xlsx]

## Sheet: Table S5
Table S5. Co-isolating proteins (CIPs)A
Tomato locus	CIP gene identityB	Arabidopsis homologC	Proteomics								Curated location F	Mapman G		Predicted locations of tomato proteins using protein-targeting algorithms							Arabidopsis homolog locationM
			Number of detected peptides	Number of Unique peptides	Peptide spectral matches (PSMs)	Number of amino acid residues	Times detected in acetone samples (total = 5)	Times detected in PAGE gel samples (total = 3)	Times detected (out of 8 samples)D	NSAFE		BIN codes	BIN Descriptors	TargetPH	TargetP Reliability Class	ChloroP I (transit peptide predicted)	Predotar K	WoLF PSORT L	YLoc location L	YLoc % confidence	PPDB	plprot	SUBA4
Solyc07g066600.2.1	Phosphoglycerate kinase	At1g79550	8	5	235	401	5	3	8	2.25177	Cytosol	4.1.11	glycolysis.cytosolic branch.3-phosphoglycerate kinase (PGK)	-	2	-	-	C	C	56.4	not Cp	-	C
Solyc00g071180.2.1	Cysteine proteinase inhibitor I25 (cystatin)	At3g12490	14	14	103	351	5	3	8	1.12754	Cytosol	29.5.3	protein.degradation.cysteine protease	-	2	-	-	C	C	96.2	not Cp	-	-
Solyc12g095990.1.1	ATP-dependent RNA helicase eIF4A	At3g13920	8	7	45	190	5	3	8	0.91004	Cytosol	29.2.3	protein.synthesis.initiation	-	2	-	-	C	C	99.7	not Cp	-	C
Solyc11g072190.1.1	Elongation factor beta-1	At5g19510	8	6	29	148	4	1	5	0.752901	Cytosol	29.2.4	protein.synthesis.elongation	-	2	-	-	C	C	99.9	not Cp	-	-
Solyc09g010630.2.1	Heat shock protein 70	At3g12580	13	4	67	433	5	0	5	0.59455	Cytosol	29.6	protein.folding	-	2	-	-	C	C	98.9	C	-	C
Solyc09g082060.2.1	Cysteine synthase A	At4g14880	6	3	50	325	3	3	6	0.591137	Cytosol	13.1.5.3.1	amino acid metabolism.synthesis.serine-glycine-cysteine group.cysteine.OASTL	-	2	-	-	C	C	96.7	C	-	C
Solyc03g120670.2.1	NAD-isomer specific 2-hydroxyacid dehydrogenase NAD-binding	At1g79870	8	7	44	313	5	3	8	0.540144	Cytosol	1.2.6	PS.photorespiration.hydroxypyruvate reductase	-	3	-	-	C	C	76.3	C	-	C
Solyc11g005330.1.1	Actin-like	At5g09810	12	3	52	377	3	2	5	0.529985	Cytosol	31.1.1.1.1	cell.organisation.cytoskeleton.actin.Actin	-	2	-	-	Cy	C	100	not Cp	-	C
Solyc01g111170.2.1	Peptidyl-prolyl cis-trans isomerase (cyclophilin-type)	At2g16600	3	3	23	171	5	3	8	0.516813	Cytosol	31.3.1	cell.cycle.peptidylprolyl isomerase	-	3	-	-	C	Cp	63	not Cp	-	C
Solyc03g114510.2.1	Plant cysteine oxidase 3	At1g18490	5	5	31	253	5	3	8	0.470807	Cytosol	13.1.5.3	amino acid metabolism.synthesis.serine-glycine-cysteine group.cysteine	Cp	4	-	-	Cp	C	72.5	-	-	-
Solyc04g012120.2.1	14-3-3 protein	At1g78300	7	2	31	255	1	3	4	0.467114	Cytosol	30.7	signalling.14-3-3 proteins	-	2	-	-	Cp	C	100	N & C	-	C
Solyc04g077970.2.1	Adenine phosphoribosyltransferase-like	At1g27450	5	5	30	266	5	3	8	0.433352	Cytosol	23.3.1.1	nucleotide metabolism.salvage.phosphoribosyltransferases.aprt	-	5	Y	possibly M	Cp	C	98.8	C	-	C
Solyc09g082990.2.1	GDP-D-mannose-3', 5'-epimerase 2	At5g28840	7	3	41	376	5	3	8	0.418984	Cytosol	21.2.1.1	redox.ascorbate and glutathione.ascorbate.GME	-	2	-	-	Cy	C	74.6	not Cp	-	C
Solyc01g005560.2.1	Isocitrate dehydrogenase	At1g65930	8	3	43	415	5	3	8	0.398127	Cytosol	8.1.4	TCA / org transformation.TCA.IDH	-	2	-	-	C	P	50.3	C	-	C
Solyc11g066060.1.1	Heat shock protein 70	At3g12580	13	2	70	698	3	0	3	0.38534	Cytosol	29.6	protein.folding	-	2	-	-	C	C	98.9	C	-	C
Solyc08g075690.2.1	Acyl-CoA-binding protein	At1g31812	3	3	9	90	5	0	5	0.384239	Cytosol	11.1.13	lipid metabolism.FA synthesis and FA elongation.acyl-CoA binding protein	-	2	-	-	M	C	100	C	-	C
Solyc04g080850.2.1	Thioredoxin	At3g51030	2	2	12	123	5	2	7	0.374867	Cytosol	21.1	redox.thioredoxin	-	1	-	-	Cp	C	100	-	-	NA
Solyc11g028100.1.1	Elongation factor 1-gamma	At1g09640	13	2	40	414	4	1	5	0.371245	Cytosol	29.2.4	protein.synthesis.elongation	-	3	-	-	C	C	97.2	C	-	-
Solyc11g010470.1.1	14-3-3 protein	At5g65430	8	5	24	249	4	1	5	0.370351	Cytosol	30.7	signalling.14-3-3 proteins	-	3	-	-	Cp	C	100	-	-	-
Solyc01g009020.2.1	Cysteine proteinase inhibitor (cystatin)	At3g12490	2	2	10	113	5	1	6	0.340034	Cytosol	29.5.3	protein.degradation.cysteine protease	-	3	-	-	Cp	C	99.1	not Cp	-	-
Solyc00g017210.1.1	Actin	At3g53750	5	5	37	441	5	3	8	0.322377	Cytosol	31.1.1.1.1	cell.organisation.cytoskeleton.actin.Actin	-	3	Y	-	N	C	93.7	-	-	-
Solyc12g099030.1.1	Ubiquitin	At3g62250	6	6	42	504	5	3	8	0.320199	Cytosol	29.2.1.2.1.27	protein.synthesis.ribosomal protein.eukaryotic.40S subunit.S27	S	4	Y	possibly plastid	EX	C	98.6	-	-	N
Solyc06g009970.2.1	Elongation factor 1-alpha	At5g60390	6	6	37	448	5	3	8	0.31734	Cytosol	29.2.4	protein.synthesis.elongation	-	2	-	-	C	C	100	N & C	-	-
Solyc01g097340.2.1	GDP-D-mannose 3',5'-epimerase*	At5g28840	7	3	30	376	5	1	6	0.306574	Cytosol	21.2.1.1	redox.ascorbate and glutathione.ascorbate.GME	-	2	-	-	Cy	N	68	not Cp	-	C
Solyc01g091170.2.1	Arginase	At4g08900	9	9	26	338	4	1	5	0.295568	Cytosol	13.2.2.3	amino acid metabolism.degradation.glutamate family.arginine	-	4	-	-	C	M	99.9	-	-	-
Solyc06g073190.2.1	Fructokinase-like	At1g06020	5	4	24	328	4	1	5	0.28115	Cytosol	2.2.1.1	major CHO metabolism.degradation.sucrose.fructokinase	S	4	-	-	EX	P	42.8	C	-	-
Solyc10g081510.1.1	5-methyltetrahydropteroyltriglutamate homocysteine methyltransferase	At5g17920	13	7	53	765	5	3	8	0.266205	Cytosol	13.1.3.4	amino acid metabolism.synthesis.aspartate family.methionine	-	5	-	-	C	C	50.6	C	-	C
Solyc12g015880.1.1	Heat shock protein 90	At5g56030	9	1	30	435	5	0	5	0.264992	Cytosol	20.2.1	stress.abiotic.heat	S	5	-	-	C	C	98.5	C	-	N & C
Solyc05g054580.2.1	60S acidic ribosomal protein L10	At3g09200	3	3	20	321	5	3	8	0.239401	Cytosol	29.2.1.2.2.80	protein.synthesis.ribosomal protein.eukaryotic.60S subunit.P0	-	4	-	-	C	C	99	-	-	-
Solyc07g065900.2.1	Fructose-bisphosphate aldolase class-I	At4g26530	6	4	22	357	4	3	7	0.236786	Cytosol	4.1.10	glycolysis.cytosolic branch.aldolase	-	3	-	-	Cp	C	95.5	C	C	Cp
Solyc11g033280.1.1	ATP-dependent RNA helicase FAL1	At3g19760	8	7	21	391	3	1	4	0.206369	Cytosol	29.2.2.3.5	protein.synthesis.ribosome biogenesis.Pre-rRNA processing and modifications. DExD-box helicases	-	2	-	-	C	C	99.8	-	-	-
Solyc09g031970.2.1	Glycogen starch alpha-glucan phosphorylase	At3g46970	11	11	32	649	5	2	7	0.189455	Cytosol	2.2.2.2	major CHO metabolism.degradation.starch.starch phosphorylase	-	2	-	-	C	C	98	C	-	C
Solyc01g099770.2.1	Translationally-controlled tumor protein homolog	At3g16640	2	2	8	168	4	2	6	0.182971	Cytosol	33.99	development.unspecified	-	2	-	-	C	C	100	not Cp	-	C
Solyc07g065840.2.1	Heat shock protein 90	At5g56030	12	4	33	699	5	0	5	0.1814	Cytosol	20.2.1	stress.abiotic.heat	S	5	-	-	C	C	98.7	C	-	N & C
Solyc01g008950.2.1	Calmodulin 5-6-7-8-like protein (EF-Hand type)	At2g27030	3	1	7	149	4	0	4	0.180515	Cytosol	30.3	signalling.calcium	-	2	-	-	N	C	99.8	not Cp	-	-
Solyc03g083520.2.1	Calmodulin (EF-Hand type)	At1g12310	5	5	7	150	3	0	3	0.179312	Cytosol	30.3	signalling.calcium	-	2	-	-	C	C	100	-	-	-
Solyc08g062660.2.1	Ran GTPase binding protein 1	At5g58590	2	2	10	224	5	3	8	0.171535	Cytosol	30.5	signalling.G-proteins	-	1	-	-	Cp	C	99.9	-	-	-
Solyc01g073640.2.1	Rossmann-fold NAD(P)(+)-binding protein, yfe37, GAD3*	At2g47140	3	3	11	259	4	2	6	0.16319	Cytosol	26.22	misc.short chain dehydrogenase/reductase (SDR)	S	4	-	-	C	Cp	90.5	-	-	-
Solyc06g069390.2.1	DNA-tyrosyl-tRNA (Tyr) deacylase	At2g03800	3	3	13	315	5	3	8	0.158575	Cytosol	35.2	not assigned.unknown	-	4	-	Cp	C	P	59.2	-	-	-
Solyc11g051160.1.1	Patellin-like (PATL)*	At4g09160	8	7	23	589	4	2	6	0.150042	Cytosol	29.3.4.99	protein.targeting.secretory pathway.unspecified	-	3	-	-	N	C	63.7	-	-	-
Solyc09g057660.2.1	Peptidyl-prolyl cis-trans isomerase (FKBP-type)	At3g25230	2	1	4	103	3	0	3	0.149219	Cytosol	31.3.1	cell.cycle.peptidylprolyl isomerase	-	1	-	-	C	C	98.8	-	-	-
Solyc07g008710.2.1	Kirola-like protein, similar to AtMLP43*	At1g70890*	3	3	6	159	3	0	3	0.144996	Cytosol	20.1	stress.biotic	-	3	-	-	C	C	62.3	-	-	-
Solyc09g009020.2.1	Enolase	At2g36530	6	4	23	666	4	1	5	0.132695	Cytosol	4.1.13	glycolysis.cytosolic branch.enolase	-	4	-	-	C	C	99.9	N & C	-	C
Solyc03g093680.2.1	Mago shi-like protein 2	At1g02140	2	2	5	151	3	1	4	0.127231	Cytosol	33.99	development.unspecified	-	2	-	-	C	N	92.8	-	-	-
Solyc02g080940.2.1	Pyridoxal phosphate-dependent enzyme, YBL036C type	At1g11930	2	2	8	243	3	2	5	0.126498	Cytosol	35.1	not assigned.no ontology	Cp	4	-	Cp	C	C	54.3	not Cp	-	C
Solyc08g006890.2.1	Tubulin alpha-3 chain	At4g14960	3	3	14	451	4	2	6	0.119276	Cytosol	31.1.1.2	cell.organisation.cytoskeleton.microtubuli	-	5	-	-	C	C	100	Cy	-	C
Solyc03g025850.2.1	Remorin 1	At3g48940	3	3	6	197	3	0	3	0.117027	Cytosol	27.3.99	RNA.regulation of transcription.unclassified	-	2	-	-	N	N	83.6	-	-	-
Solyc04g082200.2.1	Dehydrin	-	3	3	6	206	3	0	3	0.111914	Cytosol	35.2	not assigned.unknown	-	2	-	-	N	C	83.1	-	-	-
Solyc06g081980.1.1	Pyridoxal biosynthesis lyase pdxS	At5g01410	4	4	9	309	5	0	5	0.111914	Cytosol	18	Co-factor and vitamine metabolism	-	2	-	-	C	C	99.8	-	-	-
Solyc07g056420.2.1	Glutathione S-transferase-like protein	At1g17180	4	3	6	220	4	1	5	0.104792	Cytosol	26.9	misc.glutathione S transferases	-	3	-	-	C	C	100	-	-	-
Solyc10g006490.2.1	Trafficking protein particle complex subunit 3	At5g54750	2	2	5	186	5	0	5	0.10329	Cytosol	34.99	transport.misc	-	4	-	-	C	C	99.1	-	-	-
Solyc01g104170.2.1	Ankyrin repeat domain-containing protein 2 (targeting of proteins to chloroplast)	At2g17390	3	3	9	349	5	0	5	0.0990874	Cytosol	27.3.39	RNA.regulation of transcription.AtSR Transcription Factor family	-	5	-	-	M	C	99.6	-	-	N
Solyc12g014250.1.1	Phosphoenolpyruvate carboxylase 1	At3g14940	5	1	18	699	4	2	6	0.0989457	Cytosol	4.1.15	glycolysis.cytosolic branch.phospho-enol-pyruvate carboxylase (PEPC)	-	2	-	-	C	C	100	-	-	-
Solyc00g007270.2.1	Translation initiation factor F6	At3g55620	2	2	6	245	4	0	4	0.0940993	Cytosol	29.2.2.3.99	protein.synthesis.ribosome biogenesis.Pre-rRNA processing and modifications.misc	S	4	-	-	N	N	85.3	-	-	-
Solyc04g076880.2.1	Phosphoenolpyruvate carboxykinase	At4g37870	7	7	15	662	5	1	6	0.0870632	Cytosol	6.4	gluconeogenesis / glyoxylate cycle.PEPCK	-	2	-	-	C	C	100	N	-	-
Solyc09g005720.2.1	60S ribosomal protein L23a	At2g39460	2	2	7	315	3	1	4	0.0853864	Cytosol	29.2.1.2.2.523	protein.synthesis.ribosomal protein.eukaryotic.60S subunit.L23A	Cp	4	Y	-	N	C	97.2	C	-	-
Solyc06g073330.2.1	Lysyl-tRNA synthetase	At3g11710	6	6	13	605	5	0	5	0.0825637	Cytosol	29.1.6	protein.aa activation.lysine-tRNA ligase	-	3	-	-	C	C	99.8	not Cp	-	-
Solyc07g044840.2.1	2,3-bisphosphoglycerate-independent phosphoglycerate mutase	At3g08590	3	3	12	559	5	0	5	0.0824842	Cytosol	4.1.12	glycolysis.cytosolic branch.phosphoglycerate mutase	-	2	-	-	C	C	99.9	-	-	-
Solyc07g022880.2.1	ATP-dependent caseinolytic (Clp) protease/crotonase family protein	At3g24360	1	1	3	144	3	0	3	0.0800498	Cytosol	'11.9.4.3'	'lipid metabolism.lipid degradation.beta-oxidation.enoyl CoA hydratase'	-	2	-	-	C	C	96.2	-	-	-
Solyc04g071340.2.1	Fructose-1 6-bisphosphatase class 1	At1g43670	3	3	7	340	3	0	3	0.079108	Cytosol	2.1.1.3	major CHO metabolism.synthesis.sucrose.FBPase	-	1	-	-	Cp	C	99.9	not Cp	-	C
Solyc10g007760.2.1	Ribose-phosphate pyrophosphokinase 4	At2g42910	2	2	6	322	4	0	4	0.0715973	Cytosol	23.1.3	nucleotide metabolism.synthesis.PRS-PP	-	2	-	-	C	C	77.7	C	-	-
Solyc08g074410.2.1	Tryptophanyl-tRNA synthetase, class Ib	At3g04600	5	5	7	403	4	0	4	0.0667413	Cytosol	29.1	protein.aa activation	-	2	-	-	C	C	70.4	-	-	-
Solyc03g007890.2.1	Heat shock protein 90	At5g52640	4	1	12	699	0	2	2	0.0659638	Cytosol	20.2.1	stress.abiotic.heat	-	5	-	-	C	C	99.1	not Cp	-	C
Solyc12g037980.1.1	Actin-like protein 6A	At1g18450	6	6	8	466	3	0	3	0.0659638	Cytosol	31.1	cell.organisation	-	2	-	-	N	C	99.8	-	-	-
Solyc05g056250.2.1	Asparaginyl-tRNA synthetase	At4g31180	4	4	9	544	5	0	5	0.0635689	Cytosol	29.1.12	protein.aa activation.aspartate-tRNA ligase	-	4	-	-	N	C	99.6	not Cp	-	-
Solyc08g081200.2.1	NAD(P)-binding Rossmann-fold superfamily protein	At4g11410	3	3	4	247	1	2	3	0.0622249	Cytosol	26.22	misc.short chain dehydrogenase/reductase (SDR)	-	4	-	-	Cp	C	97.9	-	-	-
Solyc05g053810.2.1	Serine hydroxymethyltransferase	At4g13930	3	3	7	471	5	0	5	0.0571056	Cytosol	25.1	C1-metabolism.glycine hydroxymethyltransferase	-	1	-	-	Cy	C	78.2	not Cp	-	C
Solyc11g011960.1.1	UTP-glucose 1 phosphate uridylyltransferase	At3g03250	4	4	7	477	4	0	4	0.0563873	Cytosol	4.1.1	glycolysis.cytosolic branch.UGPase	-	3	-	-	C	C	99.9	not Cp	-	C
Solyc10g080970.1.1	Tetrahydrofolate dehydrogenase cyclohydrolase	At3g12290	2	2	4	299	3	0	3	0.0514032	Cytosol	25.5	C1-metabolism.Methylenetetrahydrofolate dehydrogenase & Methenyltetrahydrofolate cyclohydrolase	-	3	-	-	C	P	38.3	not Cp	-	C
Solyc03g120450.2.1	Aminotransferase, gamma aminobutyrate transaminase 1, mitochondrial (?)	At1g80360	3	3	5	394	3	0	3	0.0487613	Cytosol	13.1.6.2	amino acid metabolism.synthesis.aromatic aa.phenylalanine and tyrosine	-	5	-	possibly M	C	C	81.8	-	-	-
Solyc04g045340.2.1	Phosphoglucomutase	At1g70730	4	4	7	583	4	0	4	0.046135	Cytosol	4.1.2	glycolysis.cytosolic branch.phosphoglucomutase (PGM)	-	3	-	-	C	C	99.5	-	-	-
Solyc10g084050.1.1	26S protease regulatory subunit 6B homolog	At5g03340	3	3	9	808	5	0	5	0.0427989	Cytosol	31.2	cell.division	-	3	-	-	Cp	C	100	not Cp	-	-
Solyc03g025320.2.1	BAHD acyltransferase (DCR-like)*	At5g23940	2	2	5	452	3	0	3	0.0425043	Cytosol	35.1	not assigned.no ontology	-	2	-	-	C	C	88	-	-	-
Solyc09g092380.2.1	Adenosylhomocysteinase	At4g13940	3	3	5	485	3	0	3	0.0396123	Cytosol	13.2.3.4	amino acid metabolism.degradation.aspartate family.methionine	-	2	-	-	C	C	100	not Cp	-	C
Solyc09g065190.1.1	Ran GTPase-activating protein 1	At3g63130	4	4	8	837	4	0	4	0.0367254	Cytosol	30.5	signalling.G-proteins	-	5	-	-	Cp	C	59	-	-	-
Solyc01g060470.2.1	Importin alpha-1b subunit	At4g16143	3	3	5	530	3	0	3	0.036249	Cytosol	29.3.1	protein.targeting.nucleus	-	2	-	-	N	C	99.7	not Cp	-	-
Solyc09g092430.2.1	Selenium-binding protein	At4g14040	2	2	4	489	3	0	3	0.0314306	Cytosol	15	metal handling	-	2	-	-	C	C	85.89	-	-	-
Solyc01g107870.2.1	Poly(A) RNA binding protein	At4g34110	4	4	5	643	2	2	4	0.0298786	Cytosol	27.1	RNA.processing	-	4	-	-	P	C	74.9	not Cp	-	-
Solyc06g068320.2.1	Prolyl-tRNA synthetase	At3g62120	2	2	4	515	3	0	3	0.0298438	Cytosol	29.1.40	protein.aa activation.bifunctional aminoacyl-tRNA synthetase	-	1	-	-	C	C	99.7	not Cp	-	-
Solyc07g064510.2.1	Polyadenylate-binding protein 2	At1g11650	2	2	3	410	3	0	3	0.028115	Cytosol	27.1	RNA.processing	-	4	Y	-	N	N	95.7	-	-	-
Solyc06g059930.2.1	Sesquiterpene synthase 1	At5g23960	2	2	4	548	3	0	3	0.0280466	Cytosol	16.1	secondary metabolism.isoprenoids	-	3	-	-	P	Cp	95.7	-	-	-
Solyc01g044360.2.1	Importin beta-3	At5g19820	2	2	8	1111	4	2	6	0.027668	Cytosol	35.1	not assigned.no ontology	Cp	4	-	-	Cp	C	97.4	not Cp	-	-
Solyc02g078860.2.1	PAP-specific phosphatase (HAL2-like)	At5g54390	2	2	3	448	3	0	3	0.0257303	Cytosol	23.2	nucleotide metabolism.degradation	-	4	Y	-	Cp	C	48	-	-	-
Solyc01g098000.2.1	Elongation factor-like protein (EF1B)	At1g30230	4	2	16	241	3	0	3	0.255096	Cytosol	29.2.4	protein.synthesis.elongation	-	2	-	-	C	C	99.7	not Cp	-	-
Solyc08g007220.2.1	Nuclear RNA binding protein	At4g16830	3	3	7	310	4	0	4	0.0867636	Cytosol	27.4	RNA.RNA binding	M	4	-	-	N	N	98	-	-	-
Solyc10g005560.2.1	RUB-ubiquitin	At1g31340	7	2	46	154	5	0	5	1.14773	Cytosol*	29.5.11	protein.degradation.ubiquitin	-	2	-	-	C	C	100	not Cp	-	N
Solyc07g064130.1.1	Ubiquitin	At4g05320	7	2	50	457	3	0	3	0.420393	Cytosol*	29.5.11.1	protein.degradation.ubiquitin.ubiquitin	-	2	-	-	C	C	100	-	-	N
Solyc07g064880.2.1	Small ubiquitin-related modifier	At5g55160	2	2	8	99	4	1	5	0.310496	Cytosol*	29.5.11.1	protein.degradation.ubiquitin.ubiquitin	-	2	-	-	N	N	92.6	N & C	-	-
Solyc04g072670.2.1	Apoptotic chromatin condensation inducer 1	At4g39680	11	11	35	760	5	2	7	0.176952	Cytosol*	27.3.67	RNA.regulation of transcription.putative transcription regulator	-	2	-	-	N	N	100	-	-	-
Solyc01g104700.2.1	GTP-binding nuclear protein Ran-A1	At5g55190	2	2	9	221	4	3	7	0.156477	Cytosol*	30.5	signalling.G-proteins	-	3	-	-	C	C	50.3	N	-	C
Solyc03g121580.2.1	WD-40 repeat-containing protein MSI4	At2g19520	3	3	12	460	4	0	4	0.100236	Cytosol*	33.99	development.unspecified	-	2	-	-	N	N	93.6	-	-	-
Solyc04g005340.2.1	Alpha-1,4-glucan protein synthase	At3g02230	4	4	9	357	4	1	5	0.096867	Cytosol*	10.5.5	cell wall.cell wall proteins.RGP	-	3	-	-	C	C	93.7	G	-	-
Solyc08g082820.2.1	Heat shock protein 70	At5g28540	17	4	48	250	3	1	4	0.737739	Endomembrane	20.2.1	stress.abiotic.heat	S	1	-	ER	ER	ER	99.8	-	-	-
Solyc11g022590.1.1	Kunitz trypsin inhibitor 4	-	8	8	31	225	3	3	6	0.529396	Endomembrane	35.2	not assigned.unknown	S	1	-	ER	EX	EX	57.8	-	-	-
Solyc01g100320.2.1	Thioredoxin protein disulfide isomerase	At2g47470	8	8	45	359	5	3	8	0.481637	Endomembrane	21.1.1	redox.thioredoxin.PDIL	S	1	-	ER	Cp	ER	100	P	-	-
Solyc07g006650.2.1	Xylose isomerase	At5g57655	12	12	44	398	5	0	5	0.424787	Endomembrane	3.5.1	minor CHO metabolism.others.Xylose isomerase	M	5	-	possibly M	M	C	99.9	not Cp	-	-
Solyc11g069400.1.1	Protein disulfide isomerase L-2	At5g60640	9	9	24	227	5	1	6	0.406244	Endomembrane	21.1.1	redox.thioredoxin.PDIL	S	1	-	ER	Cp	ER	100	-	-	-
Solyc12g088670.1.1	Cathepsin B-like cysteine proteinase	At1g47128	5	5	52	492	5	3	8	0.406106	Endomembrane	29.5.3	protein.degradation.cysteine protease	S	1	-	ER	Cp	ER	60	-	-	-
Solyc07g051850.2.1	Aspartic proteinase	At1g11910	10	10	47	508	5	3	8	0.355497	Endomembrane	29.5.4	protein.degradation.aspartate protease	S	1	-	ER	V	EX	28.1	V	-	-
Solyc09g083440.2.1	Proteinase inhibitor I	-	4	4	10	111	4	2	6	0.346161	Endomembrane	35.2	not assigned.unknown	S	1	-	ER	EX	EX	100	-	-	-
Solyc00g011880.2.1	AIG2-like protein	At2g24390	3	3	14	156	5	1	6	0.34483	Endomembrane	20.1*	stress.biotic*	S	3	-	ER	EX	Cp	94.7	-	-	-
Solyc09g084480.2.1	Proteinase inhibitor I	-	2	2	9	111	3	0	3	0.311545	Endomembrane	35.2	not assigned.unknown	S	1	-	ER	EX	EX	99.9	-	-	-
Solyc04g081570.2.1	Chaperone protein htpG	At4g24190	23	23	64	812	5	3	8	0.302848	Endomembrane	20.2.1	stress.abiotic.heat	S	1	-	ER	ER	ER	99.8	-	-	-
Solyc03g082920.2.1	Heat shock protein 70	At5g42020	16	3	48	667	3	1	4	0.276514	Endomembrane	20.2.1	stress.abiotic.heat	S	1	-	ER	ER	ER	100	ER	-	ER
Solyc03g097790.2.1	V-type proton ATPase subunit C	At1g12840	4	4	20	303	5	2	7	0.253623	Endomembrane	34.1	transport.p- and v-ATPases	M	4	Y	Cp	Cp & M	C	99.2	V	-	G & V
Solyc08g080670.1.1	Osmotin-like protein (Thaumatin)	At4g11650	2	2	9	157	5	3	8	0.220264	Endomembrane	20.2	stress.abiotic	S	1	-	ER	Cp	EX	99.7	-	-	-
Solyc01g079540.2.1	ADP-ribosylation factor-like protein 3	At4g02080	4	4	11	193	4	3	7	0.218996	Endomembrane	30.5	signalling.G-proteins	S	2	-	ER	C	ER	83.5	PM	-	-
Solyc04g049450.2.1	Protein disulfide isomerase L-2	At3g54960	12	12	32	563	5	2	7	0.218395	Endomembrane	21.1.1	redox.thioredoxin.PDIL	S	1	-	ER	ER	ER	100	-	-	-
Solyc07g061790.2.1	Heme-binding protein 2	At1g17100	4	4	13	229	4	3	7	0.218127	Endomembrane	19.99	tetrapyrrole synthesis.unspecified	S	2	-	ER	Cp	EX	87.5	-	-	-
Solyc12g013900.1.1	Early nodulin-like protein 26.89%	At4g27520	5	5	24	449	5	3	8	0.205384	Endomembrane	26.19	misc.plastocyanin-like	S	1	-	ER	EX	V	49.6	-	-	-
Solyc09g089490.2.1	Proteinase inhibitor I	-	2	2	6	117	3	0	3	0.197046	Endomembrane	35.2	not assigned.unknown	S	1	-	ER	EX	EX	99.9	-	-	-
Solyc03g098730.1.1	Kunitz trypsin inhibitor 4	At1g17860	5	5	12	246	5	1	6	0.187434	Endomembrane	20.1.7.6.1	stress.biotic.PR-proteins.proteinase inhibitors.trypsin inhibitor	S	1	-	ER	V	EX	96.1	-	-	-
Solyc01g100380.2.1	Calreticulin 2 calcium-binding protein	At1g09210	10	10	19	417	5	0	5	0.175073	Endomembrane	30.3	signalling.calcium	S	1	-	possibly ER	Cp	ER	90.1	ER	-	ER
Solyc03g098780.1.1	Kunitz-type protease inhibitor I	-	3	3	10	221	4	3	7	0.173864	Endomembrane	35.2	not assigned.unknown	S	1	-	ER	EX	PM	48.4	-	-	-
Solyc02g065470.1.1	Pathogenesis-related protein	At5g66590	3	3	8	180	2	3	5	0.170773	Endomembrane	20.2.99	stress.abiotic.unspecified	S	4	Y	ER	Cp	EX	98	-	-	-
Solyc11g065600.1.1	Xyloglucan endotransglucosylase hydrolase 6	At5g13870	3	3	13	293	4	2	6	0.170481	Endomembrane	10.7	cell wall.modification	S	1	-	ER	V	EX	100	-	-	-
Solyc03g114560.2.1	Strictosidine synthase family protein	At3g57030	7	7	14	327	0	3	3	0.164506	Endomembrane	16.4.1	secondary metabolism.N misc.alkaloid-like	S	1	-	ER	Cp	V	97.6	-	-	-
Solyc01g060020.2.1	Beta-1,3-glucanase (TOMB13GLUB)	At4g16260	4	4	14	360	5	2	7	0.149426	Endomembrane	26.4.1	misc.beta 1,3-glucan hydrolases.glucan endo-1,3-beta-glucosidase	S	1	-	ER	V	EX	86.3	-	-	-
Solyc03g121270.2.1	IAA-amino acid hydrolase	At1g51760	5	5	17	445	5	1	6	0.146788	Endomembrane	17.2.1	hormone metabolism.auxin.synthesis-degradation	S	1	-	ER	ER	ER	97	-	-	-
Solyc11g006250.1.1	GDSL esterase lipas; cutin synthase 2-like	At5g33370	3	3	10	362	5	1	6	0.106143	Endomembrane	26.28	misc.GDSL-motif lipase	S	1	-	ER	EX	EX	41.2	-	-	-
Solyc10g005960.1.1	Fasciclin-like arabinogalactan protein 10	At5g55730	3	3	11	415	4	0	4	0.101846	Endomembrane	10.5.1.1	cell wall.cell wall proteins.AGPs.AGP	S	1	-	ER	Cp	V	77.2	PM	-	-
Solyc07g041900.2.1	Cathepsin L-like cysteine proteinase	At3g45310	3	3	9	356	4	2	6	0.0971391	Endomembrane	29.5.3	protein.degradation.cysteine protease	S	1	-	ER	V	EX	79.9	-	-	-
Solyc01g104950.2.1	Alpha-L-arabinofuranosidase/beta-D-xylosidase	At5g64570	8	8	18	778	5	1	6	0.0888985	Endomembrane	10.6.2	cell wall.degradation.mann-xylose-arabinose-fucose	S	5	Y	possibly ER	PM	G	81.4	-	-	-
Solyc02g080880.2.1	Aspartic proteinase	At1g11910	4	4	12	534	4	3	7	0.0863458	Endomembrane	29.5.4	protein.degradation.aspartate protease	S	2	Y	possibly ER	Cp	V	47.6	V	-	-
Solyc12g009060.1.1	Charged multivesicular body protein 2a (Snf7)	At2g06530	2	2	7	354	4	2	6	0.0759795	Endomembrane	27.3.71	RNA.regulation of transcription.SNF7	-	4	-	-	M	C	80.6	not Cp	-	-
Solyc01g074030.2.1	Beta-glucosidase 1	At2g44480	5	5	10	517	4	1	5	0.0743209	Endomembrane	26.3	misc.gluco-, galacto- and mannosidases	S	1	Y	ER	Cp	ER	99.8	-	-	-
Solyc06g064940.2.1	Phosphatidylinositol transfer protein SFH5	At4g09160	5	4	10	580	3	0	3	0.0662481	Endomembrane	34.99	transport.misc	-	2	-	-	C	N	60.1	-	-	-
Solyc01g101240.2.1	Aspartic proteinase A1	At1g11910	5	5	8	506	4	0	4	0.0607492	Endomembrane	29.5.4	protein.degradation.aspartate protease	S	1	-	ER	V	EX	73	V	-	-
Solyc07g043560.2.1	Heat shock protein 4 (HSP70)	At4g16660	9	9	13	890	3	1	4	0.0561248	Endomembrane	20.2.1	stress.abiotic.heat	S	1	-	ER	ER	ER	89.6	-	-	-
Solyc03g006140.2.1	Neutral ceramidase	At1g07380	4	4	11	764	4	3	7	0.0553224	Endomembrane	11.8.1.1	lipid metabolism.exotics (steroids, squalene etc).sphingolipids.ceramidase	-	5	-	ER	Cp	V	49.8	-	-	-
Solyc04g049070.2.1	Alpha glucosidase II	At5g63840	10	10	13	921	3	0	3	0.0542357	Endomembrane	26.3.1	misc.gluco-, galacto- and mannosidases.alpha-galactosidase	S	3	-	ER	V	ER	87.8	-	Cp	ER
Solyc11g008280.1.1	Serine carboxypeptidase	At3g10410	2	2	7	501	5	0	5	0.0536861	Endomembrane	29.5.5	protein.degradation.serine protease	S	1	-	ER	Cp	G	36.9	V	-	-
Solyc01g112280.2.1	Succinyl-diaminopimelate desuccinylase	At4g38220	4	4	6	448	3	0	3	0.0514606	Endomembrane	29.5	protein.degradation	S	4	-	ER	V	EX	68.9	not Cp	-	-
Solyc03g119690.1.1	Aspartic proteinase nepenthesin-1	At3g18490	3	3	7	534	2	3	5	0.0503684	Endomembrane	27.3.99	RNA.regulation of transcription.unclassified	-	4	Y	-	Cp	PM	46.6	not Cp	-	-
Solyc09g082340.2.1	Vicilin-like protein	At3g22640	4	4	6	569	4	0	4	0.0405173	Endomembrane	33.1	development.storage proteins	S	1	-	ER	V	V	40.8	-	-	-
Solyc08g067100.2.1	Aspartic S108 nepenthesin-1	At5g10770	3	3	4	501	3	0	3	0.0306778	Endomembrane	29*	Protein*	S	4	Y	-	Cp	V	93.33	-	-	-
Solyc01g104040.2.1	UDP-glucose glycoprotein glucosyltransferase	At1g71220	5	5	7	1642	4	0	4	0.0163805	Endomembrane	29.7.4	protein.glycosylation.UDP-glucose glycoprotein glucosyltransferase	S	3	Y	ER	Cp	ER	91.5	-	-	-
Solyc07g062650.2.1	Malate dehydrogenase	At1g53240	11	10	99	346	5	3	8	1.09941	Mitochondria	8.1.9	TCA / org transformation.TCA.malate DH	M	3	Y	M	M	M	99.6	M	-	M
Solyc02g080810.2.1	Aminomethyltransferase - Glycine cleavage system T protein	At1g11860	14	14	116	406	5	3	8	1.09783	Mitochondria	13.2.5.2	amino acid metabolism.degradation.serine-glycine-cysteine group.glycine	M	2	-	possibly M	M	M	100	not Cp	-	M
Solyc06g061070.2.1	Glycine cleavage system H protein 1	At1g32470	2	1	37	163	5	3	8	0.872199	Mitochondria	1.2.4.4	PS.photorespiration.glycine cleavage.H protein	M	4	-	M	M	M	99.9	-	-	M
Solyc05g056390.2.1	Chaperonin Cpn10	At1g14980	6	6	18	97	5	3	8	0.713021	Mitochondria	29.4	protein.postranslational modification	Cp	5	-	possibly M	C	M	100	M	-	M
Solyc06g049080.2.1	Manganese iron superoxide dismutase	At3g10920	5	5	40	228	5	3	8	0.674103	Mitochondria	21.6	redox.dismutases and catalases	M	1	-	M	M	M	99.8	M	-	M
Solyc03g112640.2.1	Sec14p-like phosphatidylinositol transfer family protein	At5g63060	7	7	31	262	5	3	8	0.454634	Mitochondria	34.99	transport.misc	M	1	-	M	M	C	88	-	-	-
Solyc11g013170.1.1	Aminotransferase (Pyridoxal phosphate (PLP)-dependent transferases superfamily protein)	At1g77670	11	11	42	452	5	3	8	0.357036	Mitochondria	16.2	secondary metabolism.phenylpropanoids	M	2	Y	possibly M	M	C	90.3	-	-	M
Solyc09g073000.2.1	Elongation factor Tu/EF1A, bacterial and organelle	At4g02930	7	6	40	450	4	1	5	0.341546	Mitochondria	29.2.4	protein.synthesis.elongation	Cp	5	Y	possibly M	M	M	76.4	not Cp	-	M
Solyc04g079180.2.1	Succinate dehydrogenase subunit 5, mitochondrial	At1g47420	3	3	12	147	5	0	5	0.313664	Mitochondria	35.2	not assigned.unknown	M	3	Y	M	Cp	M	99.8	M	-	-
Solyc05g053300.2.1	Dihydrolipoyl dehydrogenase	At1g48030	9	4	38	500	3	1	4	0.292022	Mitochondria	8.1.1.3	TCA / org transformation.TCA.pyruvate DH.E3	M	2	-	M	M	M	100	M	-	M
Solyc01g106210.2.1	Chaperone DnaK	At5g09590	14	9	50	681	5	2	7	0.282114	Mitochondria	20.2.1	stress.abiotic.heat	M	2	Y	M	M	M	98.7	-	Cp	M
Solyc06g072580.2.1	Pyruvate dehydrogenase E1 component, subunit beta	At5g50850	7	7	25	367	5	3	8	0.261743	Mitochondria	8.1.1.1	TCA / org transformation.TCA.pyruvate DH.E1	M	3	Y	possibly M	M	M	100	M	-	M
Solyc03g114150.2.1	Aldehyde dehydrogenase	At3g48000	11	11	33	535	5	2	7	0.237007	Mitochondria	5.1	fermentation.aldehyde dehydrogenase	M	2	Y	M	M	M	96.7	M	-	M
Solyc01g079820.2.1	Redoxin domain protein	At3g06050	4	4	11	190	4	2	6	0.222454	Mitochondria	21.5	redox.peroxiredoxin	M	4	Y	M	M	M	98	M	-	M
Solyc07g043310.2.1	Gamma aminobutyrate transaminase 1, mitochondrial	At3g22200	9	5	27	515	4	0	4	0.201446	Mitochondria	13.1.1.1.2	amino acid metabolism.synthesis.central amino acid metabolism.GABA.GABA transaminase	M	4	-	M	Cp	M	99.8	M	-	M
Solyc02g005350.2.1	Succinyl-CoA ligase	At5g23250	4	4	17	337	4	2	6	0.19383	Mitochondria	8.1.6	TCA / org transformation.TCA.succinyl-CoA ligase	M	4	Y	possibly M	Cp	M	100	M	-	-
Solyc05g012120.2.1	Ribosome maturation factor rimP	At1g69210	5	5	15	301	5	1	6	0.191481	Mitochondria	35.2	not assigned.unknown	M	3	-	M	Cp	C	59.4	-	-	-
Solyc12g006450.1.1	Aminotransferase-like protein	At3g22200	9	9	22	458	5	1	6	0.184569	Mitochondria	13.1.1.1.2	amino acid metabolism.synthesis.central amino acid metabolism.GABA.GABA transaminase	Cp	5	-	-	Cp	M	93.9	M	-	M
Solyc06g083790.2.1	Succinyl-CoA ligase	At2g20420	6	6	16	421	3	3	6	0.146029	Mitochondria	8.1.6	TCA / org transformation.TCA.succinyl-CoA ligase	M	1	-	M	M	M	100	M	-	M
Solyc00g009020.2.1	Mitochondrial ATP synthase	At2g21870	3	3	9	242	5	2	7	0.142899	Mitochondria	35.2	not assigned.unknown	M	1	-	M	M	M	100	-	-	-
Solyc12g099100.1.1	Dihydrolipoyl dehydrogenase	At1g48030	8	8	25	727	5	3	8	0.132132	Mitochondria	8.1.1.3	TCA / org transformation.TCA.pyruvate DH.E3	M	1	Y	M	M	M	100	M	-	M
Solyc01g087120.2.1	F1-ATP synthase delta subunit	At5g13450	5	5	8	239	5	1	6	0.128616	Mitochondria	9.9	mitochondrial electron transport / ATP synthesis.F1-ATPase	M	2	-	possibly M	Cp	M	99.5	M	-	M
Solyc12g006470.1.1	Aminotransferase-like protein	At3g22200	4	2	12	374	4	1	5	0.123285	Mitochondria	13.1.1.1.2	amino acid metabolism.synthesis.central amino acid metabolism.GABA.GABA transaminase	-	3	-	-	Cp	P	76.5	M	-	M
Solyc03g079930.2.1	Mitochondrial glycoprotein family protein	At2g39795	3	3	8	258	4	0	4	0.119144	Mitochondria	35.1	not assigned.no ontology	Cp	5	Y	M	Cp	M	99.3	-	-	M
Solyc02g085350.2.1	Succinate dehydrogenase flavoprotein subunit	At5g66760	7	7	19	629	4	1	5	0.116066	Mitochondria	8.1.7	TCA / org transformation.TCA.succinate dehydrogenase	M	2	Y	possibly M	M	M	100	M	-	-
Solyc08g077920.2.1	Isocitrate dehydrogenase, mitochondrial	At5g03290	3	3	11	367	4	2	6	0.115167	Mitochondria	8.2.4	TCA / org transformation.other organic acid transformatons.IDH	M	2	-	M	M	M	100	-	-	-
Solyc08g077930.2.1	Isocitrate dehydrogenase, mitochondrial	At5g03290	3	3	11	367	4	2	6	0.115167	Mitochondria	8.2.4	TCA / org transformation.other organic acid transformatons.IDH	M	2	Y	M	M	M	99.7	-	-	-
Solyc05g053470.2.1	Chaperonin Cpn60	At3g23990	8	6	17	573	4	0	4	0.113998	Mitochondria	29.6	protein.folding	M	2	-	M	M	M	99.8	M	-	M
Solyc11g069180.1.1	Isovaleryl-CoA dehydrogenase	At3g45300	6	5	17	580	5	2	7	0.112622	Mitochondria	13.2.4.4	amino acid metabolism.degradation.branched chain group.leucine	M	2	-	M	Cp	M	100	-	-	-
Solyc10g078550.1.1	Glutamate dehydrogenase	At5g18170	6	6	12	411	4	2	6	0.112187	Mitochondria	12.3.1	N-metabolism.N-degradation.glutamate dehydrogenase	M	5	-	-	Cy	M	100	M	-	-
Solyc06g071000.2.1	N-succinylglutamate 5-semialdehyde dehydrogenase	At5g62530	7	7	16	554	5	0	5	0.110972	Mitochondria	13.2.2.2	amino acid metabolism.degradation.glutamate family.proline	M	1	-	M	M	M	61.8	-	-	-
Solyc07g061960.2.1	Hydroxyacylglutathione hydrolase	At1g53580	2	2	8	284	4	3	7	0.108236	Mitochondria	24.1	Biodegradation of Xenobiotics.hydroxyacylglutathione hydrolase	M	5	Y	M	Cp	C	66.8	-	-	-
Solyc11g006420.1.1	5'-nucleotidase cytosolic III ; HAD-superfamily hydrolase, subfamily IE	At2g38680	2	2	9	345	5	2	7	0.100236	Mitochondria	23.2	nucleotide metabolism.degradation	M	4	Y	possibly plastid	Cp	C	78.9	-	-	-
Solyc09g091180.2.1	Chaperonin Cpn60	At3g23990	8	6	14	579	4	0	4	0.0929075	Mitochondria	29.6	protein.folding	M	3	-	M	M	M	97.4	M	-	M
Solyc01g066480.2.1	Fumarylacetoacetate hydrolase domain-containing protein 1 (Acylpyruvase FAHD1)	At4g15940	2	2	6	259	2	2	4	0.0890129	Mitochondria	13.2.6.2	amino acid metabolism.degradation.aromatic aa.tyrosine	Cp	5	Y	M	Cp	M	99.3	M	-	-
Solyc03g123610.2.1	Alanine aminotransferase 2 (AlaAT2, AOAT3)	At1g72330	8	8	14	606	5	1	6	0.0887681	Mitochondria	13.1.1.3.1	amino acid metabolism.synthesis.central amino acid metabolism.alanine.alanine aminotransferase	M	4	Y	possibly M	Cp	M	95.2	M	-	-
Solyc06g084570.2.1	Methyltransferase	At4g02405	2	2	7	316	5	0	5	0.0851162	Mitochondria	35.2	not assigned.unknown	M	2	-	-	Cp	C	65.7	-	-	-
Solyc06g073560.2.1	Isovaleryl-CoA G32	At3g45300	3	3	9	412	4	2	6	0.0839357	Mitochondria	13.2.4.4	amino acid metabolism.degradation.branched chain group.leucine	S	5	Y	M	M	M	100	-	-	-
Solyc05g006520.2.1	Pyruvate dehydrogenase E1 component, alpha subunit	At1g59900	6	6	7	391	3	1	4	0.0687896	Mitochondria	8.1.1.1	TCA / org transformation.TCA.pyruvate DH.E1	Cp	4	Y	M	M	M	99.6	M	-	M
Solyc09g090700.1.1	Succinate semialdehyde dehydrogenase	At1g79440	3	3	9	522	5	1	6	0.0662481	Mitochondria	8.2.99	TCA / org transformation.other organic acid transformatons.misc	M	2	Y	M	M	M	99.14	M	-	M
Solyc09g018630.2.1	bifunctional bis(5'-adenosyl)-triphosphatase/adenylylsulfatase FHIT	At5g58240	4	4	8	472	4	0	4	0.0651253	Mitochondria	26.1	misc.misc2	M	1	-	possibly M	M	C	99.2	-	-	-
Solyc05g018410.1.1	3-hydroxyisobutyryl-CoA hydrolase-like protein 3, mitochondrial isoform X5	At4g13360	2	2	5	300	4	0	4	0.0640398	Mitochondria	13.2.6.3	amino acid metabolism.degradation.aromatic aa.tryptophan	S	4	-	-	C	EX	74.4	-	-	M
Solyc04g054310.2.1	Alanine-glyoxylate aminotransferase	At4g39660	4	4	7	473	3	0	3	0.0568641	Mitochondria	13.1.1.3.11	amino acid metabolism.synthesis.central amino acid metabolism.alanine.alanine-glyoxylate aminotransferase	M	2	-	M	M	M	87.5	P	-	-
Solyc11g020870.1.1	MYG1 protein	At5g41970	2	2	5	375	2	3	5	0.0512319	Mitochondria	35.2	not assigned.unknown	M	4	Y	possibly M	Cp	Cp	58	-	-	M
Solyc05g050940.2.1	O-sialoglycoprotein endopeptidase	At2g45270	2	2	6	453	4	2	6	0.0508926	Mitochondria	29.5	protein.degradation	M	5	-	Cp	M	Cp	45.9	M	-	-
Solyc01g094200.2.1	NAD-dependent malic enzyme 2	At4g00570	4	4	7	601	4	0	4	0.0447533	Mitochondria	8.2.10	TCA / org transformation.other organic acid transformatons.malic	M	2	-	M	M	M	99.6	-	-	-
Solyc12g005190.1.1	Phosphatase PTC7 homolog	At4g16580	3	3	6	516	3	0	3	0.044679	Mitochondria	35.2	not assigned.unknown	M	3	Y	Cp	Cp	M	93.2	-	-	-
Solyc01g106080.2.1	Methylmalonate-semialdehyde dehydrogenase	At2g14170	2	2	6	536	3	0	3	0.0430118	Mitochondria	13.2.4.3	amino acid metabolism.degradation.branched chain group.valine	M	4	Y	M	Cp	M	92	not Cp	-	-
Solyc08g013860.2.1	NAD-dependent malic enzyme 2	At2g13560	4	4	7	626	3	0	3	0.042966	Mitochondria	8.2.10	TCA / org transformation.other organic acid transformatons.malic	M	2	Y	M	M	M	99.4	-	M	M
Solyc12g014190.1.1	Isopentyltransferase9	At5g20040	2	2	8	965	5	2	7	0.031854	Mitochondria	27.1	RNA.processing	M	3	Y	M	Cp	M	99.4	-	-	-
Solyc07g064310.1.1	Phosphatase PTC7 homolog; Protein phosphatase 2C-related	At4g16580	3	3	3	373	3	0	3	0.0309039	Mitochondria	26.13	misc.acid and other phosphatases	M	5	Y	possibly M	Cp	M	87.3	-	-	-
Solyc07g055210.2.1	Aspartate aminotransferase	At2g30970	2	2	3	425	3	0	3	0.0271228	Mitochondria	13.1.1.2.1	amino acid metabolism.synthesis.central amino acid metabolism.aspartate.aspartate aminotransferase	M	4	-	M	M	M	88.7	M	-	M
Solyc01g109660.2.1	Glycine-rich RNA-binding protein	At2g21660	10	9	68	175	5	3	8	1.49304	Nucleus	27.4	RNA.RNA binding	-	3	-	-	N	C	75.7	N & C	-	N
Solyc11g066160.1.1	Histone H4	At5g59970	5	5	27	103	5	2	7	1.00723	Nucleus	28.1.3.2.4	DNA.synthesis/chromatin structure.histone.core.H4	-	5	-	-	N	N	99.6	N	-	-
Solyc05g055440.1.1	Histone H2B	At5g22880	3	1	18	147	5	0	5	0.470497	Nucleus	28.1.3.2.1	DNA.synthesis/chromatin structure.histone.core.H2A	-	1	-	-	N	N	100	N	-	-
Solyc09g083080.2.1	Nucleolar protein 5	At3g05060	13	13	45	552	5	2	7	0.313238	Nucleus	29.2.2.3.1	protein.synthesis.ribosome biogenesis.Pre-rRNA processing and modifications.snoRNPs	-	5	-	ER	N	N	55	-	-	-
Solyc04g078380.1.1	MFP1 attachment factor 1	At1g47200	3	3	12	152	5	3	8	0.303347	Nucleus	31.1	cell.organisation	Cp	5	-	-	N	N	87.01	N	-	-
Solyc09g066100.2.1	Histone H1	-	4	4	20	287	5	0	5	0.267762	Nucleus	35.2	not assigned.unknown	-	2	-	-	N	N	86.9	-	-	-
Solyc06g084090.2.1	Histone H2A	At3g54560	3	2	14	203	3	0	3	0.264992	Nucleus	28.1.3.2.1	DNA.synthesis/chromatin structure.histone.core.H2A	-	1	-	-	C	N	99.2	-	-	-
Solyc04g071620.2.1	Abscicic acid stress ripening protein 4	-	6	6	17	297	5	0	5	0.219935	Nucleus	35.2	not assigned.unknown	-	2	-	-	N	N	99.5	-	-	-
Solyc01g100570.2.1	Nucleolar protein	At1g56110	8	8	29	553	5	3	8	0.2015	Nucleus	29.2.2.3.1	protein.synthesis.ribosome biogenesis.Pre-rRNA processing and modifications.snoRNPs	-	5	-	-	C	N	61.8	N	-	N
Solyc09g009030.2.1	Histone deacetylase 2a-like	At3g44750	2	2	8	153	4	2	6	0.200909	Nucleus	27.3.55	RNA.regulation of transcription.HDA	-	2	-	-	N	N	100	-	-	-
Solyc12g008940.1.1	Nucleosome assembly protein 1-like protein 2	At2g19480	4	1	11	223	4	0	4	0.189535	Nucleus	28.1	DNA.synthesis/chromatin structure	-	3	-	-	C	N	100	C	-	-
Solyc07g045240.2.1	RNA-binding protein-like	At3g13224	5	4	15	343	3	2	5	0.168035	Nucleus	27.4	RNA.RNA binding	-	2	-	-	N	C	87.3	-	-	-
Solyc06g065470.2.1	RNA-binding protein 8A	At1g51510	3	3	8	195	4	0	4	0.157637	Nucleus	27.4	RNA.RNA binding	-	2	-	-	N	C	79.5	-	-	-
Solyc08g029160.1.1	Membrane-associated progesterone receptor component 2	At2g24940	2	2	4	100	3	0	3	0.153696	Nucleus	21.2	redox.ascorbate and glutathione	-	2	-	-	N	C	52.2	not Cp	-	N
Solyc06g068140.2.1	Methyl-CpG DNA binding protein	At1g15340	7	6	14	353	4	0	4	0.152389	Nucleus	27.3.59	RNA.regulation of transcription.Methyl binding domain proteins	-	3	-	-	N	N	98.2	-	-	-
Solyc09g075180.2.1	Cryptochrome DASH family I	At2g47590	5	5	15	452	3	3	6	0.127513	Nucleus	30.11	signalling.light	-	2	-	-	N	C	73.5	-	-	-
Solyc11g073250.1.1	Histone H2A	At5g02560	2	2	11	377	5	2	7	0.112112	Nucleus	28.1.3.2.1	DNA.synthesis/chromatin structure.histone.core.H2A	-	4	Y	-	N	N	98.8	-	-	-
Solyc08g061000.2.1	ATP-dependent RNA helicase	At5g11170	4	4	14	485	4	3	7	0.110914	Nucleus	28.1	DNA.synthesis/chromatin structure	S	3	-	ER	Cp	V	47	N	-	-
Solyc06g082090.2.1	ERBB-3 binding protein 1 (Met aminopeptidase)	At3g51800	4	4	10	387	5	0	5	0.0992866	Nucleus	29.5	protein.degradation	-	2	-	-	Cy	C	54.6	N	-	N
Solyc11g006190.1.1	AT-hook motif nuclear localized protein 14	At3g04590	2	2	8	337	4	3	7	0.091214	Nucleus	27.3.67	RNA.regulation of transcription.putative transcription regulator	-	4	Y	-	N	N	99.2	-	-	-
Solyc10g083520.1.1	Protein of unknown function (DUF662)	At2g36410	2	2	4	170	3	0	3	0.0904092	Nucleus	35.1	not assigned.no ontology	Cp	5	-	-	N	N	94.5	-	-	-
Solyc03g025270.2.1	rRNA 2'-O-methyltransferase fibrillarin	At4g25630	3	3	7	314	2	2	4	0.0856584	Nucleus	29.2.2.3.3	protein.synthesis.ribosome biogenesis.Pre-rRNA processing and modifications.methylotransferases	M	5	-	-	C	N	98.8	N	-	-
Solyc07g052760.1.1	Protein of unknown function (DUF573)	At4g00390	5	3	8	382	3	0	3	0.0804689	Nucleus	27.3.49	RNA.regulation of transcription.GeBP like	-	3	-	-	N	N	99.8	-	-	-
Solyc07g066170.2.1	WPP domain-interacting protein 2 8.1	At4g26455	3	3	7	335	4	2	6	0.0802887	Nucleus	35.2	not assigned.unknown	-	2	-	-	G & Cp	N	81.9	-	-	-
Solyc09g009990.2.1	Mutator GATA zinc-finger protein	At3g52610	3	3	5	269	3	0	3	0.0714199	Nucleus	35.2	not assigned.unknown	-	5	-	-	C	C	59.3	-	-	-
Solyc11g011130.1.1	THO complex subunit 4	At5g37720	2	2	4	283	3	0	3	0.0543094	Nucleus	27.4	RNA.RNA binding	-	3	Y	-	N	N	95.3	-	-	-
Solyc06g065710.2.1	Sister chromatid cohesion protein (PDS5 homolog)	At4g31880	9	9	13	940	4	0	4	0.0531394	Nucleus	35.2	not assigned.unknown	-	4	-	-	N	N	99.7	-	-	-
Solyc10g077070.1.1	Histone-lysine N-methyltransferase	At5g04940	3	3	9	714	4	2	6	0.0484335	Nucleus	27.3.69	RNA.regulation of transcription.SET-domain transcriptiol regulator family	-	4	Y	-	N	N	99.7	-	-	-
Solyc07g043320.2.1	Myosin heavy chain, skeletal muscle	At2g32240	10	10	18	1511	5	0	5	0.045773	Nucleus	35.2	not assigned.unknown	-	2	-	-	N	N	89.2	-	-	-
Solyc03g119130.2.1	Histone linker protein (Winged-helix DNA-binding transcription factor family protein)	At3g18035	4	4	6	518	4	0	4	0.0445064	Nucleus	35.2	not assigned.unknown	-	1	-	-	N	N	93.2	-	-	-
Solyc03g045050.2.1	Nuclear matrix constituent protein 1	At1g67230	6	6	13	1167	4	0	4	0.042803	Nucleus	35.1	not assigned.no ontology	-	5	-	-	Cp	N	83.7	-	-	-
Solyc03g121700.2.1	Nucleosome assembly protein 1-like protein 4	At5g56950	2	1	3	372	3	0	3	0.030987	Nucleus	28.1	DNA.synthesis/chromatin structure	-	3	-	-	N	N	100	-	-	-
Solyc07g008490.2.1	Nucleic acid-binding protein	At4g26000	2	2	3	482	3	0	3	0.0239153	Nucleus	27.3.99	RNA.regulation of transcription.unclassified	-	2	-	-	V	C	53	-	-	-
Solyc10g081020.1.1	Transcription elongation factor SPT6	At1g65440	4	4	5	1642	3	0	3	0.0117003	Nucleus	27.3.52	RNA.regulation of transcription.Global transcription factor group	-	2	-	-	N	N	100	-	-	-
Solyc09g075090.1.1	Arginine/serine-rich splicing factor	At1g02840	3	3	3	305	3	0	3	0.037794	Nucleus	27.1.1	RNA.processing.splicing	M	3	Y	possibly M	Cp	M	69.4	-	-	-
Solyc06g068290.1.1	Adenylate cyclase	At2g11890	7	7	35	202	5	3	8	0.665761	Nucleus*	35.2	not assigned.unknown	-	4	-	-	C	C	95.2	-	-	-
Solyc03g111830.2.1	Protein-L-isoaspartate O-methyltransferase	At5g50240	4	4	24	297	5	3	8	0.310496	Nucleus*	29.4	protein.postranslational modification	M	5	-	c	Cp	C	49.5	N	-	C
Solyc01g106480.2.1	Malate dehydrogenase (MD)	At2g22780	10	8	119	357	5	3	8	1.2808	Peroxisome	6.3	gluconeogenesis / glyoxylate cycle.Malate DH	-	4	-	-	C	P	85.8	P	-	P
Solyc05g013380.2.1	Alanine aminotransferase; Glutamate:glyoxylate aminotransferase (GGT2)	At1g70580	17	17	121	481	5	3	8	0.966589	Peroxisome	13.1.5.2.2	amino acid metabolism.synthesis.serine-glycine-cysteine group.glycine.glycine transaminase	-	2	-	-	C	C	99.5	P	-	P
Solyc12g099930.1.1	Serine-glyoxylate aminotransferase (SGT); Alanine:glyoxylate aminotransferase (AGT1)	At2g13360	10	10	138	581	5	3	8	0.91265	Peroxisome	13.1.1.3.11	amino acid metabolism.synthesis.central amino acid metabolism.alanine.alanine-glyoxylate aminotransferase	-	3	-	-	C	P	73.2	P	-	P
Solyc02g063490.2.1	Malate dehydrogenase (MD)	At2g22780	4	3	78	352	5	3	8	0.851439	Peroxisome	6.3	gluconeogenesis / glyoxylate cycle.Malate DH	Cp	4	-	-	Cp	P	76.3	P	-	P
Solyc12g094620.1.1	Catalase (AtCAT2-like)	At4g35090	13	12	82	413	5	3	8	0.762896	Peroxisome	21.6	redox.dismutases and catalases	-	3	-	-	P	P	91	P	-	P
Solyc02g082760.2.1	Catalase (AtCAT2-like)	At4g35090	11	8	92	492	5	3	8	0.718496	Peroxisome	21.6	redox.dismutases and catalases	-	5	Y	-	P	P	95.9	P	-	P
Solyc01g111630.2.1	Glyoxylate hydroxypyruvate reductase B (HPR)	At1g68010	11	11	70	386	5	3	8	0.696806	Peroxisome	13.2.5.2	amino acid metabolism.degradation.serine-glycine-cysteine group.glycine	-	4	-	-	P	C	89.6	P	-	P
Solyc07g052480.2.1	Isocitrate lyase (ICL)	At3g21720	15	15	62	575	5	0	5	0.41431	Peroxisome	6.9	gluconeogenesis / glyoxylate cycle.isocitrate lyase	-	4	-	-	P	P	99.9	-	-	-
Solyc04g082460.2.1	Catalase (AtCAT2-like)	At4g35090	4	1	31	492	3	1	4	0.242102	Peroxisome	21.6	redox.dismutases and catalases	-	4	Y	-	P	P	91.3	P	-	P
Solyc07g047800.2.1	NAD(P)-binding Rossmann-fold superfamily protein	At3g01980	4	4	13	266	5	2	7	0.187786	Peroxisome	26.22	misc.short chain dehydrogenase/reductase (SDR)	-	3	-	-	C	C	97.7	P	-	-
Solyc11g069050.1.1	4-coumarate-CoA ligase	At4g05160	5	5	16	412	5	0	5	0.149219	Peroxisome	16.2.1.3	secondary metabolism.phenylpropanoids.lignin biosynthesis.4CL	-	4	-	-	PM	P	100	-	-	-
Solyc09g091470.2.1	3-ketoacyl CoA thiolase 2	At2g33150	7	7	18	465	4	3	7	0.148738	Peroxisome	11*	lipid metabolism*	M	4	-	-	C	C	63.9	P	-	P
Solyc03g113800.2.1	Betaine aldehyde dehydrogenase	At3g48170	5	5	12	505	3	2	5	0.0913043	Peroxisome	16.4.2.1	secondary metabolism.N misc.betaine.betaine-aldehyde dehydrogenase	-	4	-	-	Cp	C	89	-	-	-
Solyc09g009390.2.1	Monodehydroascorbate reductase (NADH)-like protein ; MDHAR1	At3g52880	6	6	9	444	5	0	5	0.0778863	Peroxisome	21.2.1	redox.ascorbate and glutathione.ascorbate	-	4	-	-	C	M	57.7	P	-	P
Solyc10g008110.2.1	Acyl-CoA oxidase 6	At1g06290	6	6	13	683	5	2	7	0.0731348	Peroxisome	11.9.4.2	lipid metabolism.lipid degradation.beta-oxidation.acyl CoA DH	Cp	5	-	-	Cp	P	100	P	-	-
Solyc12g099440.1.1	Fatty acid oxidation complex subunit alpha (3-hydroxyacyl-CoA dehydrogenase)	At3g06860	4	4	6	401	4	0	4	0.0574921	Peroxisome	11.9.4.9	lipid metabolism.lipid degradation.beta-oxidation.multifunctional	-	2	-	-	Cp	P	99.3	-	-	-
Solyc01g080930.2.1	Enoyl-CoA-hydratase	At5g65940	2	2	5	383	2	2	4	0.0501617	Peroxisome	13.2.6.3	amino acid metabolism.degradation.aromatic aa.tryptophan	-	5	-	-	C	C	86.5	P	-	-
Solyc07g007870.2.1	OPR 3-like (12-oxophytodienoate reductase)	At2g06050	3	3	5	396	3	1	4	0.048515	Peroxisome	17.7.1.5	hormone metabolism.jasmonate.synthesis-degradation.12-Oxo-PDA-reductase	Cp	3	Y	-	C	C	71.5	P	-	P
Solyc08g078390.2.1	Acyl-coenzyme A oxidase	At4g16760	3	3	7	664	4	0	4	0.0405071	Peroxisome	11.9.4.2	lipid metabolism.lipid degradation.beta-oxidation.acyl CoA DH	-	1	-	-	P	P	100	P	-	-
Solyc04g011400.2.1	UDP-glucose 4-epimerase	At2g28760	3	3	10	343	4	2	6	0.112023	Plasma membrane	10.1.5	cell wall.precursor synthesis.UXS	Cp	4	-	-	Cy	C	68.9	-	-	-
Solyc01g103380.2.1	Ras-related protein Rab-25	At1g09630	3	3	6	214	3	3	6	0.107731	Plasma membrane	30.5	signalling.G-proteins	-	3	-	-	Cp	C	100	PM	-	-
Solyc08g079090.2.1	Laccase-22, likely GPI anchored*	At4g12420	4	4	4	589	3	1	4	0.0260943	Plasma membrane	33.99	development.unspecified	S	1	-	ER	EX	PM	81.9	PM	-	-
Solyc01g097770.2.1	Serine threonine protein kinase	At5g58140	2	2	5	955	3	0	3	0.0201172	Plasma membrane	29.4	protein.postranslational modification	-	2	-	-	C & N	C	99.4	PM	-	PM
Solyc01g007550.1.1	DNA-directed RNA polymerase subunit alpha	-	2	2	5	49	4	1	5	0.392081	Unknown	35.2	not assigned.unknown	-	3	-	-	C & N	C	84.2	-	-	-
Solyc10g037890.1.1	Dihydroorotate dehydrogenase (DUF 3598)	At2g44760	2	2	5	182	4	0	4	0.10556	Unknown	35.2	not assigned.unknown	-	3	-	-	Cp	C	86.4	-	-	-
Solyc02g094120.2.1	Sulfite oxidase	At3g01910	2	2	7	393	3	3	6	0.0684395	Unknown	14.5	S-assimilation.sulfite oxidase	-	3	-	-	Cy	M	74.9	-	-	-
Solyc11g066920.1.1	Pentatricopeptide repeat-containing protein	At4g21065	3	3	6	538	4	0	4	0.0428519	Unknown	35.1.5	not assigned.no ontology.pentatricopeptide (PPR) repeat-containing protein	-	4	-	possibly plastid	Cp	C	88.2	-	-	-
Solyc03g118170.2.1	Glycyl-tRNA synthetase	At1g29880	2	2	3	621	3	0	3	0.0185623	Unknown	29.1.14	protein.aa activation.glycine-tR ligase	-	4	-	-	C	C	65.1	M	-	-
A The co-isolating proteins (CIPS) are proteins that were detected by multiple peptides with one or more unique peptides, have PSMs > 1, and were detected in >40% of samples. These proteins have strong imperical evidence for location of an Arabidopsis homolog or strong predictive evidence from the tomato chloroplast Atlas.
B SolGenomics descriptors of encoded proteins is provided. Some descriptors were manually updated based on BLASTP searches; these descriptors have an asterix (*).
C Some tomato loci have no homologs in Arabidopsis. In these cases, the Arabidopsis locus has a dash (-). Some Arabidopsis homologs were verified by BLASTP searches and these genes have an asterix (*).
E The number of times detected was calculated based on the sum of number of times detected in acetone precipitated samples plus PAGE-gel slices. Maximum = 8 samples.
F Normalized spectral abundance factors (NSAF) was calculated as described by Reumann et al (2009) and described in detail in Materials and Methods.
G The location of tomato proteins was determined using the data from TargetP, ChloroP, Predotar, YLoc, and WoLF PSORT localization results, as well as experimental evidence in three databases (PPDB, plprot, and SUBA4). Endomembrane encompasses secretory, golgi, vacuoles and extracellular. When localization of the tomato protein was difficult to predict, its probable location was informed by the A…
H Mercator was used to assign Mapman BINs. Based on protein function, a few Mapman BINs and codes were determined manually. They are represented by an asterix (*).
I Target P's subcellular locations are: choroplast (Cp), mitochondria (M), secretory (S), and no predicted location is indicated by a dash (-).
J ChloroP was used to predict the presence of a chloroplast transit peptide (Y) and the lack of a predicted transit peptide is indicated with a dash (-).
K Predotar's predicted subcellular locations were: chloroplast/plastid (Cp),endoplasmic reticulum (ER) or mitochondrion (M). For proteins with localization predictions that were less clear, Predotar provided categorized of possibly Cp, M and ER. Proteins with unresolved locations or that did not have a homolog detected by Predotar are indicated with a dash (-).
L WoLF PSORT's and YLoc's predicted subcellular locations were: chloroplast/plastid (Cp), cytosol (C), cytoskeleton (Cy), endoplasmic reticulum (ER), extracellular (EX), golgi apparatus (G), mitochondrion (M), nucleus (N), peroxisomes (P), plasma membrance (PM), and vacuole (V). Proteins with unresolved locations or that did not have a homolog detected by Predotar are indicated with a dash (-).
M PPBD and SUBA4 subcellular locations were: not Cp (chloroplast/plastid), chloroplast/plastid (Cp), cytosol (C), cytoskeleton (Cy), endoplasmic reticulum (ER), extracellular (EX), golgi apparatus (G), mitochondrion (M), nucleus (N), peroxisomes (P), plasma membrance (PM), and vacuole (V). Proteins with undetermined locations or that did not have an Arabidopsis homolog are indicated with a dash (…
